# Supplementary material for: 5-Chloro-3-cyclo­pentyl­sulfonyl-2-methyl-1-benzofuran
Source: Acta Crystallogr Sect E Struct Rep Online. 2011 Sep 30;67(Pt 10):o2805. doi: 10.1107/S160053681103933X (PMC3201441; doi:10.1107/S160053681103933X)
Supplement: Supplementary file 2 [file e-67-o2805-Isup2.hkl]

# 
# h,k,l, Fc-squared, Fo-squared, sigma(Fo-squared) and status flag 
# 
data_I
_shelx_title ' 1122 IN P-1' 
_shelx_refln_list_code          4 
_shelx_F_calc_maximum      150.26 
_exptl_crystal_F_000       312.00 
_reflns_d_resolution_high  0.7474 
 
loop_ 
 _symmetry_equiv_pos_as_xyz 
 'x, y, z' 
 '-x, -y, -z' 
 
_cell_length_a     7.4833 
_cell_length_b     8.7888 
_cell_length_c    10.9061 
_cell_angle_alpha  66.919 
_cell_angle_beta   82.848 
_cell_angle_gamma  82.689 
 
_shelx_F_squared_multiplier     1.000 
 
loop_ 
 _refln_index_h 
 _refln_index_k 
 _refln_index_l 
 _refln_F_squared_calc 
 _refln_F_squared_meas 
 _refln_F_squared_sigma 
 _refln_observed_status 
   1   0   0     1936.84     2341.13     61.08 o 
   2   0   0     3032.17     3852.80     93.45 o 
   3   0   0       45.40       75.53      3.80 o 
   4   0   0      962.26     1184.12     32.23 o 
   5   0   0       32.97       45.97      1.89 o 
   6   0   0       74.53       85.90      3.54 o 
   7   0   0        0.29       -0.40      3.96 o 
   8   0   0       19.08       19.81      3.74 o 
   9   0   0       23.97       37.59      5.15 o 
  -9   1   0       25.06       27.80      6.04 o 
  -8   1   0       14.73       16.53      2.90 o 
  -7   1   0      648.62      696.62     23.14 o 
  -6   1   0      299.79      341.85     15.15 o 
  -5   1   0        6.75        8.43      0.98 o 
  -4   1   0      517.76      591.14     16.03 o 
  -3   1   0       53.65       44.95      2.26 o 
  -2   1   0      239.77      320.38      8.70 o 
  -1   1   0     3298.65     3569.84     84.38 o 
   0   1   0      829.88      832.12     21.27 o 
   1   1   0      253.33      246.17      9.69 o 
   2   1   0        7.42       13.33      1.21 o 
   3   1   0     1350.66     1429.51     52.46 o 
   4   1   0        6.34       10.69      2.26 o 
   5   1   0       80.88       92.25      8.12 o 
   6   1   0       21.15       31.63      3.92 o 
   7   1   0       90.61       92.90      6.86 o 
   8   1   0       39.88       49.67     13.44 o 
   9   1   0      166.28      126.52     24.68 o 
  -9   2   0        6.76        6.80      2.45 o 
  -8   2   0       25.23       28.96      2.57 o 
  -7   2   0        4.37        2.91      1.45 o 
  -6   2   0      147.37      158.04      5.23 o 
  -5   2   0      547.91      604.64     16.64 o 
  -4   2   0       60.33       62.50      2.60 o 
  -3   2   0      375.95      435.01     11.96 o 
  -2   2   0      774.32      756.00     18.23 o 
  -1   2   0     4540.76     4403.02    126.58 o 
   0   2   0      565.21      570.23     14.71 o 
   1   2   0       88.51       91.49      2.86 o 
   2   2   0      593.15      556.22     19.65 o 
   3   2   0      695.03      634.90     39.49 o 
   4   2   0      528.43      588.78     22.54 o 
   5   2   0        5.38        4.94      1.41 o 
   6   2   0      151.99      159.64      9.21 o 
   7   2   0      147.33      120.31     21.03 o 
   8   2   0       78.10       49.37     15.18 o 
   9   2   0        0.34       -6.77      9.14 o 
  -9   3   0       35.70       47.31      4.16 o 
  -8   3   0       90.59       95.38      4.83 o 
  -7   3   0      152.20      137.44      5.87 o 
  -6   3   0      161.39      171.07      7.05 o 
  -5   3   0      316.32      327.85      9.54 o 
  -4   3   0      733.07      718.00     19.46 o 
  -3   3   0      792.61      740.15     18.11 o 
  -2   3   0       15.54       17.71      0.71 o 
  -1   3   0        2.72        6.13      0.82 o 
   0   3   0      481.92      478.24     21.91 o 
   1   3   0      501.55      498.00     17.08 o 
   2   3   0      107.74      117.19      6.12 o 
   3   3   0        0.30        0.91      0.46 o 
   4   3   0       67.05       71.30      4.82 o 
   5   3   0       52.68       66.63      9.42 o 
   6   3   0        0.66        1.28      1.58 o 
   7   3   0        0.71       -2.93      6.03 o 
   8   3   0       13.63       20.30     11.52 o 
   9   3   0        0.02        5.49     10.42 o 
  -8   4   0       94.92       96.80      8.59 o 
  -7   4   0        4.03        4.73      1.57 o 
  -6   4   0       11.02       12.56      1.42 o 
  -5   4   0       54.12       56.65      2.57 o 
  -4   4   0       53.88       47.42      2.15 o 
  -3   4   0        4.64        4.83      0.53 o 
  -2   4   0       52.98       54.42      2.38 o 
  -1   4   0      434.99      439.15     11.52 o 
   0   4   0      171.89      165.37      6.23 o 
   1   4   0      267.68      250.97      6.40 o 
   2   4   0      162.15      139.69      4.53 o 
   3   4   0        3.90        3.00      0.75 o 
   4   4   0      657.57      684.45     24.84 o 
   5   4   0      971.49     1063.93     61.43 o 
   6   4   0      317.89      342.28     18.21 o 
   7   4   0       62.59       60.70     15.54 o 
   8   4   0        9.68        9.32      9.51 o 
   9   4   0        6.04        4.57     10.42 o 
  -8   5   0       46.70       40.75      6.93 o 
  -7   5   0        9.85       10.55      2.22 o 
  -6   5   0       17.11       18.24      1.57 o 
  -5   5   0      458.22      442.00     12.58 o 
  -4   5   0      298.81      288.90      8.84 o 
  -3   5   0      332.00      326.53     10.61 o 
  -2   5   0      196.29      187.58      7.83 o 
  -1   5   0      362.80      374.96     10.08 o 
   0   5   0       82.90       80.77      2.71 o 
   1   5   0      249.84      273.38      7.03 o 
   2   5   0      160.24      173.61      7.38 o 
   3   5   0      634.50      688.74     25.13 o 
   4   5   0      866.58      921.28     33.28 o 
   5   5   0       15.96       16.60      4.39 o 
   6   5   0        2.12        4.02      7.50 o 
   7   5   0      193.27      188.87     25.96 o 
   8   5   0      161.88       91.78     19.75 o 
   9   5   0        1.87       -0.55      8.78 o 
  -7   6   0        1.14        1.91      3.47 o 
  -6   6   0        0.35        1.58      1.36 o 
  -5   6   0        0.03       -0.64      1.06 o 
  -4   6   0      158.77      152.80      6.94 o 
  -3   6   0      588.43      601.89     22.75 o 
  -2   6   0      151.49      149.17      6.76 o 
  -1   6   0      141.86      121.40      3.86 o 
   0   6   0      339.34      352.20      8.44 o 
   1   6   0      184.45      168.97      4.67 o 
   2   6   0      100.84       97.24      3.00 o 
   3   6   0        3.11        3.35      0.73 o 
   4   6   0      472.34      482.24     18.24 o 
   5   6   0      176.78      186.85     14.26 o 
   6   6   0       12.26       11.52      8.41 o 
   7   6   0       45.63       68.38     16.46 o 
   8   6   0       24.96       29.62     13.16 o 
  -6   7   0       16.70       15.13      4.09 o 
  -5   7   0        7.47        7.59      2.01 o 
  -4   7   0       20.83       17.10      2.27 o 
  -3   7   0       29.14       33.12      4.22 o 
  -2   7   0      312.43      292.62     12.14 o 
  -1   7   0      832.81      824.94     30.50 o 
   0   7   0       23.24       25.08      2.00 o 
   1   7   0        9.38        9.49      1.05 o 
   2   7   0      508.29      510.98     14.65 o 
   3   7   0      456.67      462.88     13.82 o 
   4   7   0       63.66       56.40      4.59 o 
   5   7   0       13.37       19.51      3.89 o 
   6   7   0      201.58      185.95     23.95 o 
   7   7   0       80.92       88.68     18.28 o 
   8   7   0       10.28       16.27     11.52 o 
  -6   8   0        5.93        7.50      6.77 o 
  -5   8   0       27.33       36.25      4.42 o 
  -4   8   0      194.78      180.04      8.97 o 
  -3   8   0        0.06        0.15      1.40 o 
  -2   8   0       18.63       17.27      2.50 o 
  -1   8   0        2.52        4.56      1.06 o 
   0   8   0      236.69      203.43      9.06 o 
   1   8   0       76.95       72.37      4.37 o 
   2   8   0       96.56       92.34      4.61 o 
   3   8   0        7.09        9.74      1.73 o 
   4   8   0       12.86        9.94      2.70 o 
   5   8   0       12.35       13.36      3.19 o 
   6   8   0       25.11       21.39      9.87 o 
   7   8   0        7.34       10.97      9.69 o 
  -4   9   0        5.04        4.95      2.36 o 
  -3   9   0        9.18        7.43      2.15 o 
  -2   9   0       68.31       56.69      4.61 o 
  -1   9   0        0.80        0.00      1.49 o 
   0   9   0       79.99       80.22      7.32 o 
   1   9   0      351.75      368.52     15.18 o 
   2   9   0        0.60       -0.55      1.17 o 
   3   9   0       12.44       11.87      2.01 o 
   4   9   0      100.83      106.60     13.32 o 
   5   9   0      147.27      176.87     14.03 o 
   6   9   0       11.50       10.62      5.21 o 
  -2  10   0       37.53       38.62      8.20 o 
  -1  10   0       69.24       74.37      5.56 o 
   0  10   0       45.65       46.63      4.20 o 
   1  10   0       31.45       26.59      3.29 o 
   2  10   0       45.79       53.35      5.74 o 
   3  10   0       71.29       74.90      7.77 o 
   4  10   0       40.69       42.66      5.26 o 
  -3 -10   1        0.11       -1.93      2.81 o 
  -2 -10   1      156.45      182.26      8.88 o 
  -1 -10   1      110.76      105.54     11.63 o 
   0 -10   1        6.04        5.43      2.77 o 
   1 -10   1       56.51       61.04      5.14 o 
   2 -10   1        0.60       -0.88      1.75 o 
  -5  -9   1        1.50        0.33      2.84 o 
  -4  -9   1        8.12       10.73      3.28 o 
  -3  -9   1        0.46       -0.06      1.44 o 
  -2  -9   1       23.34       19.72      2.49 o 
  -1  -9   1      112.63      123.42      6.58 o 
   0  -9   1      124.15      122.53      6.67 o 
   1  -9   1        0.04        0.79      1.44 o 
   2  -9   1        0.07       -0.20      1.56 o 
   3  -9   1       52.81       53.83      8.73 o 
   4  -9   1       46.66       47.01      4.63 o 
  -6  -8   1       29.52       23.37      5.39 o 
  -5  -8   1       27.07       33.95      4.43 o 
  -4  -8   1        2.67        3.59      2.44 o 
  -3  -8   1      367.89      358.87     13.18 o 
  -2  -8   1      380.92      388.96     11.90 o 
  -1  -8   1       60.75       61.26      4.14 o 
   0  -8   1        0.75        1.77      1.31 o 
   1  -8   1      298.45      313.79     12.94 o 
   2  -8   1      162.79      164.32      8.00 o 
   3  -8   1        0.47        0.75      1.45 o 
   4  -8   1        6.86        4.75      2.09 o 
   5  -8   1        6.74        3.21      2.48 o 
  -7  -7   1        7.97        7.86      9.51 o 
  -6  -7   1       27.60       35.90      5.55 o 
  -5  -7   1        5.00        4.89      3.24 o 
  -4  -7   1       65.00       67.71      5.17 o 
  -3  -7   1       28.87       37.28      2.71 o 
  -2  -7   1      123.89      126.54      5.46 o 
  -1  -7   1       49.66       46.34      2.36 o 
   0  -7   1       62.50       61.41      2.92 o 
   1  -7   1       22.75       22.90      2.47 o 
   2  -7   1       19.06       17.56      3.41 o 
   3  -7   1       12.40       11.05      2.12 o 
   4  -7   1       30.25       30.14      2.60 o 
   5  -7   1        8.38       13.48      2.14 o 
   6  -7   1      293.84      291.08     13.36 o 
  -8  -6   1       52.16       44.80     14.81 o 
  -7  -6   1        1.13       -4.94      7.86 o 
  -6  -6   1        4.56        4.12      3.15 o 
  -5  -6   1       87.02       94.37     13.53 o 
  -4  -6   1      489.34      523.53     26.71 o 
  -3  -6   1       44.36       49.59      3.19 o 
  -2  -6   1        8.49        9.46      0.86 o 
  -1  -6   1      671.93      643.26     17.60 o 
   0  -6   1      519.63      508.95     13.22 o 
   1  -6   1        0.07       -0.24      0.56 o 
   2  -6   1        0.55        0.92      0.94 o 
   3  -6   1      956.82      930.04     34.46 o 
   4  -6   1      174.16      191.12      7.44 o 
   5  -6   1        5.94        5.40      1.39 o 
   6  -6   1       55.56       55.29      7.23 o 
   7  -6   1        7.97        6.58      2.15 o 
  -8  -5   1       35.98       31.27     13.35 o 
  -7  -5   1      309.60      337.52     37.66 o 
  -6  -5   1       56.11       67.23      6.00 o 
  -5  -5   1       29.54       33.90      6.49 o 
  -4  -5   1      315.24      328.09     18.29 o 
  -3  -5   1      498.05      515.37     19.06 o 
  -2  -5   1      324.03      293.86      8.57 o 
  -1  -5   1       88.39       95.29      2.78 o 
   0  -5   1      144.04      137.45      3.60 o 
   1  -5   1      212.73      199.85      6.60 o 
   2  -5   1      707.63      636.05     29.80 o 
   3  -5   1      136.76      133.14      5.16 o 
   4  -5   1      194.97      187.66      6.21 o 
   5  -5   1      340.92      340.47      9.11 o 
   6  -5   1        0.35        1.28      0.86 o 
   7  -5   1        8.41       10.68      1.73 o 
   8  -5   1        1.90        2.19      2.11 o 
  -9  -4   1        3.96        0.00     10.42 o 
  -8  -4   1        4.34        7.86      9.14 o 
  -7  -4   1       23.32       23.95     10.97 o 
  -6  -4   1      256.50      267.14     25.51 o 
  -5  -4   1        2.61        3.82      1.91 o 
  -4  -4   1       22.64       32.09      2.06 o 
  -3  -4   1       18.93       21.53      1.59 o 
  -2  -4   1      525.88      519.78     17.92 o 
  -1  -4   1       99.01       93.08      2.66 o 
   0  -4   1       49.59       66.30      2.05 o 
   1  -4   1      270.56      289.86      8.97 o 
   2  -4   1      610.91      630.63     16.35 o 
   3  -4   1     1730.70     1727.46     39.77 o 
   4  -4   1      289.99      307.39      8.15 o 
   5  -4   1       56.48       57.23      4.48 o 
   6  -4   1      268.71      264.51     10.71 o 
   7  -4   1      322.41      302.55     10.91 o 
   8  -4   1        0.87        1.76      1.90 o 
  -9  -3   1       23.37       14.44     11.88 o 
  -8  -3   1       98.81      113.18     21.94 o 
  -7  -3   1       96.95       91.42     18.10 o 
  -6  -3   1       13.76       19.21      3.02 o 
  -5  -3   1      622.68      712.34     34.99 o 
  -4  -3   1     1960.92     2037.02     72.29 o 
  -3  -3   1      578.09      578.64     38.30 o 
  -2  -3   1       33.54       35.57      1.94 o 
  -1  -3   1       37.80       39.02      2.04 o 
   0  -3   1       18.25       31.26      1.42 o 
   1  -3   1       56.10       39.92      1.65 o 
   2  -3   1        0.01        1.76      0.37 o 
   3  -3   1      259.30      278.17      6.46 o 
   4  -3   1       32.16       36.55      1.70 o 
   5  -3   1      414.33      417.24     11.87 o 
   6  -3   1      164.28      176.42      7.32 o 
   7  -3   1       17.98       15.03      2.01 o 
   8  -3   1        0.72        2.06      1.62 o 
   9  -3   1        3.43        1.83      2.13 o 
  -9  -2   1        6.20       12.43     11.34 o 
  -8  -2   1       78.60       58.87     16.09 o 
  -7  -2   1       31.85       19.02     10.06 o 
  -6  -2   1      195.28      199.90     19.20 o 
  -5  -2   1       54.51       56.76     12.34 o 
  -4  -2   1       40.42       49.21      3.58 o 
  -3  -2   1       31.25       27.48      1.45 o 
  -2  -2   1      388.99      442.84     16.01 o 
  -1  -2   1      260.89      266.85     10.13 o 
   0  -2   1       20.51       21.64      0.90 o 
   1  -2   1      851.64      858.94     19.59 o 
   2  -2   1     1506.10     1583.79     36.20 o 
   3  -2   1      442.18      488.88     12.02 o 
   4  -2   1        1.31        3.16      1.03 o 
   5  -2   1      168.35      153.81      6.19 o 
   6  -2   1      485.72      500.87     14.22 o 
   7  -2   1      181.75      190.08      7.38 o 
   8  -2   1       30.85       31.05      2.80 o 
   9  -2   1       41.49       43.00      3.90 o 
  -9  -1   1       98.15       61.07     18.47 o 
  -8  -1   1        7.05        6.56      3.29 o 
  -7  -1   1       16.41       24.18      6.40 o 
  -6  -1   1      327.14      352.37     17.14 o 
  -5  -1   1      498.25      577.35     21.03 o 
  -4  -1   1       85.72       93.88      9.11 o 
  -3  -1   1      112.23      144.94      9.64 o 
  -2  -1   1     1428.92     1596.01     85.32 o 
  -1  -1   1     1377.62     1236.92     43.10 o 
   0  -1   1     3735.54     3440.79     81.28 o 
   1  -1   1        6.95        9.40      0.63 o 
   2  -1   1      283.20      305.55      7.60 o 
   3  -1   1     1371.66     1521.38     40.25 o 
   4  -1   1      390.30      390.72     12.56 o 
   5  -1   1       60.42       70.38      2.73 o 
   6  -1   1       20.63       20.10      1.91 o 
   7  -1   1      321.51      366.46     12.43 o 
   8  -1   1       51.78       65.03      4.31 o 
   9  -1   1        0.08       -0.22      1.75 o 
  -9   0   1       14.17       11.67      3.60 o 
  -8   0   1      236.29      254.84     14.47 o 
  -7   0   1      798.07      852.66     30.50 o 
  -6   0   1        0.97        0.05      0.87 o 
  -5   0   1       49.29       54.19      2.16 o 
  -4   0   1      188.53      261.80      8.57 o 
  -3   0   1      192.74      201.63      9.19 o 
  -2   0   1      196.36      273.02      8.58 o 
  -1   0   1      221.55      235.38      5.32 o 
   0   0   1      753.74      734.73     12.92 o 
   1   0   1       14.82       20.95      0.60 o 
   2   0   1      184.56      219.21      5.14 o 
   3   0   1        4.01        4.14      0.51 o 
   4   0   1       45.56       67.64      2.13 o 
   5   0   1       12.46       16.23      1.09 o 
   6   0   1      106.23      126.26      9.33 o 
   7   0   1      133.66      149.23      6.90 o 
   8   0   1      258.04      256.64     25.69 o 
   9   0   1      165.46      170.45     11.52 o 
  -9   1   1        0.30        1.74      3.06 o 
  -8   1   1      107.72      115.56     12.84 o 
  -7   1   1       45.91       59.94      6.03 o 
  -6   1   1        6.79        7.11      1.33 o 
  -5   1   1       17.75       22.65      1.34 o 
  -4   1   1       67.63       96.50      3.20 o 
  -3   1   1     1618.07     1794.33     47.09 o 
  -2   1   1     2291.47     2516.26     65.76 o 
  -1   1   1       73.06       90.28      2.39 o 
   0   1   1        0.08        0.06      0.11 o 
   1   1   1     1450.29     1304.68    132.56 o 
   2   1   1    22578.52    18283.80   1421.93 o 
   3   1   1      409.52      487.38     15.87 o 
   4   1   1     1287.76     1455.66     49.14 o 
   5   1   1      310.66      362.99     22.24 o 
   6   1   1      678.02      785.84     43.33 o 
   7   1   1       46.07       57.18     10.15 o 
   8   1   1       21.58       18.33      3.60 o 
   9   1   1       23.73       26.03      7.50 o 
  -9   2   1      123.12      140.74      7.33 o 
  -8   2   1      325.62      353.21     15.76 o 
  -7   2   1       40.15       39.40      3.11 o 
  -6   2   1       24.87       28.18      2.21 o 
  -5   2   1      425.06      420.30     11.91 o 
  -4   2   1      610.32      625.50     17.08 o 
  -3   2   1       88.87      104.63      3.36 o 
  -2   2   1      450.83      523.39     14.07 o 
  -1   2   1     2979.43     2876.98     73.71 o 
   0   2   1      181.52      192.56      5.90 o 
   1   2   1     1783.62     1807.14     50.61 o 
   2   2   1     2805.35     2838.43     86.39 o 
   3   2   1      530.48      574.11     37.32 o 
   4   2   1      140.00      182.63     14.14 o 
   5   2   1      344.23      373.53     20.90 o 
   6   2   1       45.46       28.89     10.24 o 
   7   2   1      273.96      294.55     34.19 o 
   8   2   1        1.93        2.01      8.78 o 
   9   2   1        1.34        3.11     10.06 o 
  -9   3   1        1.10       -0.92      3.75 o 
  -8   3   1       18.33       21.96      3.38 o 
  -7   3   1       13.37       14.21      2.04 o 
  -6   3   1       41.52       42.58      3.20 o 
  -5   3   1        0.62       -0.03      0.60 o 
  -4   3   1       47.77       47.56      2.10 o 
  -3   3   1      792.65      862.59     23.08 o 
  -2   3   1       83.58       69.67      1.79 o 
  -1   3   1      184.82      197.36      5.33 o 
   0   3   1      759.85      719.80     20.06 o 
   1   3   1     2223.04     2122.16     53.46 o 
   2   3   1       64.09       72.21      4.14 o 
   3   3   1       19.23       18.80      1.67 o 
   4   3   1      379.00      388.17     41.14 o 
   5   3   1      476.92      446.52     74.87 o 
   6   3   1      218.20      126.89     19.75 o 
   7   3   1        4.62       -3.11      6.40 o 
   8   3   1       35.73       34.56     14.08 o 
   9   3   1      127.67       71.31     19.56 o 
  -8   4   1        5.46        3.26      2.00 o 
  -7   4   1       98.76       98.25      4.80 o 
  -6   4   1      322.17      322.63      9.68 o 
  -5   4   1      142.14      135.24      4.65 o 
  -4   4   1      148.83      157.50      4.99 o 
  -3   4   1      910.12      935.05     18.92 o 
  -2   4   1     1095.63      999.44     29.93 o 
  -1   4   1       31.58       18.65      0.90 o 
   0   4   1       99.48      106.41      4.31 o 
   1   4   1        1.77        2.05      0.34 o 
   2   4   1      237.89      221.68      6.87 o 
   3   4   1      716.17      742.54     23.15 o 
   4   4   1       56.36       57.70      7.22 o 
   5   4   1        1.59        0.05      1.39 o 
   6   4   1       17.42       19.56      9.51 o 
   7   4   1      152.33      168.21     25.05 o 
   8   4   1       26.45       15.18     10.97 o 
   9   4   1        7.10       10.42     11.52 o 
  -8   5   1       82.17       76.43      4.91 o 
  -7   5   1        5.46        4.19      1.56 o 
  -6   5   1      128.23      129.93      5.73 o 
  -5   5   1       11.16       11.93      1.14 o 
  -4   5   1      811.74      775.42     24.42 o 
  -3   5   1      456.20      455.76     12.95 o 
  -2   5   1        0.04       -0.38      0.62 o 
  -1   5   1        3.53        2.29      0.45 o 
   0   5   1        0.81        0.32      0.37 o 
   1   5   1       31.39       34.27      1.58 o 
   2   5   1        0.48        0.06      0.27 o 
   3   5   1      271.21      271.51      9.37 o 
   4   5   1      587.46      585.22     21.33 o 
   5   5   1       23.86       31.28      5.58 o 
   6   5   1       10.95        4.39      6.95 o 
   7   5   1      181.65      136.58     22.12 o 
   8   5   1       90.21       72.59     17.37 o 
   9   5   1        0.73       -8.78      8.78 o 
  -7   6   1      200.81      198.18     12.48 o 
  -6   6   1      100.64       95.21      8.48 o 
  -5   6   1        5.79        4.97      1.36 o 
  -4   6   1       39.83       44.63      3.28 o 
  -3   6   1     1022.42      968.04     30.86 o 
  -2   6   1       42.31       35.10      3.84 o 
  -1   6   1       18.12       17.50      1.09 o 
   0   6   1       51.96       46.16      1.86 o 
   1   6   1      328.10      311.22      8.10 o 
   2   6   1       18.46       20.15      1.13 o 
   3   6   1        8.23        7.60      0.92 o 
   4   6   1        0.57        0.18      0.82 o 
   5   6   1      269.74      300.85     16.17 o 
   6   6   1      629.24      752.56     68.75 o 
   7   6   1       55.46       45.89     13.90 o 
   8   6   1        0.89        3.47      8.23 o 
  -7   7   1        0.43       -1.28      3.66 o 
  -6   7   1      144.43      141.28      6.32 o 
  -5   7   1       46.77       50.54      3.92 o 
  -4   7   1       39.57       40.67      2.98 o 
  -3   7   1        3.89        2.85      1.46 o 
  -2   7   1      129.77      126.11      6.22 o 
  -1   7   1      733.31      730.75     22.50 o 
   0   7   1      273.90      261.55      6.56 o 
   1   7   1      214.46      209.32      5.79 o 
   2   7   1      185.96      191.13      5.37 o 
   3   7   1       51.02       48.76      2.35 o 
   4   7   1       12.69       14.43      1.89 o 
   5   7   1       24.83       30.07      4.34 o 
   6   7   1       30.37       23.04     10.60 o 
   7   7   1       40.33       36.75     13.16 o 
   8   7   1        6.03        8.04      9.87 o 
  -6   8   1        4.67        0.91      2.19 o 
  -5   8   1       38.34       38.33      4.48 o 
  -4   8   1       94.12       87.83      8.65 o 
  -3   8   1        2.51        0.85      1.29 o 
  -2   8   1       13.16       14.05      2.26 o 
  -1   8   1        1.60        3.81      1.08 o 
   0   8   1      191.63      200.60      6.94 o 
   1   8   1      689.85      699.24     19.85 o 
   2   8   1        1.16       -0.06      0.68 o 
   3   8   1        0.12        0.21      1.04 o 
   4   8   1      128.17      144.27      9.31 o 
   5   8   1      174.71      186.11     11.85 o 
   6   8   1       26.03       19.02     10.06 o 
   7   8   1       35.05       35.65     12.98 o 
  -5   9   1        1.33        2.19      2.19 o 
  -4   9   1       17.52       19.89      3.43 o 
  -3   9   1       40.28       31.51      3.45 o 
  -2   9   1      232.46      256.25     13.25 o 
  -1   9   1        0.01       -0.82      0.82 o 
   0   9   1       39.15       36.57      3.39 o 
   1   9   1      126.67      127.90      6.58 o 
   2   9   1      128.00      125.42      5.85 o 
   3   9   1       22.35       25.01      3.33 o 
   4   9   1      149.48      170.72      9.51 o 
   5   9   1        1.30        3.37      2.72 o 
   6   9   1        9.46        1.58      3.76 o 
  -3  10   1        0.06       -0.22      2.93 o 
  -2  10   1        2.00       -0.46      1.62 o 
  -1  10   1        0.01        1.13      1.61 o 
   0  10   1       25.63       27.21      3.30 o 
   1  10   1       10.82       17.61      2.73 o 
   2  10   1       42.01       51.16      4.19 o 
   3  10   1       12.83       13.03      2.38 o 
   4  10   1        9.92        6.81      3.17 o 
   5  10   1        8.62        5.20      4.04 o 
   0  11   1      126.35      148.76      8.19 o 
   1  11   1       77.10       84.18      8.95 o 
   2  11   1        3.35        2.51      2.35 o 
  -1 -10   2       13.02       18.37      3.25 o 
   0 -10   2        6.99        4.10      2.27 o 
  -4  -9   2      121.96      131.19      9.65 o 
  -3  -9   2       35.43       33.38      4.52 o 
  -2  -9   2        0.00       -0.62      1.66 o 
  -1  -9   2       15.61       13.09      3.38 o 
   0  -9   2      204.88      221.82     10.19 o 
   1  -9   2       69.44       91.19      6.97 o 
   2  -9   2        8.85        9.66      2.60 o 
   3  -9   2       18.57       21.32      3.36 o 
  -6  -8   2        0.58       -0.74      2.77 o 
  -5  -8   2        3.46        1.62      2.71 o 
  -4  -8   2       23.00       21.30      3.59 o 
  -3  -8   2        9.32        9.10      1.82 o 
  -2  -8   2        4.01        5.58      1.71 o 
  -1  -8   2        2.79        2.92      1.50 o 
   0  -8   2       53.15       48.97      3.79 o 
   1  -8   2        6.50        3.10      2.97 o 
   2  -8   2       11.18       17.79      2.68 o 
   3  -8   2        1.21        0.99      1.82 o 
   4  -8   2        3.74        1.38      1.88 o 
   5  -8   2       70.12       70.81     13.99 o 
  -7  -7   2        0.08       -0.91      8.04 o 
  -6  -7   2      117.74      143.36     10.75 o 
  -5  -7   2      210.24      250.80     15.18 o 
  -4  -7   2        4.05        1.38      2.12 o 
  -3  -7   2       37.70       39.89      2.87 o 
  -2  -7   2      216.27      222.28      7.22 o 
  -1  -7   2     1154.96     1110.53     30.91 o 
   0  -7   2      227.37      224.94      7.78 o 
   1  -7   2       14.27       11.44      2.01 o 
   2  -7   2       23.85       19.04      2.48 o 
   3  -7   2      232.95      217.70      9.84 o 
   4  -7   2       18.59       26.61      2.51 o 
   5  -7   2        0.76        0.89      1.31 o 
   6  -7   2        0.30        1.26      2.51 o 
  -8  -6   2       82.71       87.03     19.56 o 
  -7  -6   2       26.45       23.04     10.97 o 
  -6  -6   2       40.40       45.36      5.82 o 
  -5  -6   2        3.08        1.34      2.81 o 
  -4  -6   2       35.17       32.92      3.56 o 
  -3  -6   2        0.06       -0.07      0.90 o 
  -2  -6   2       36.06       33.09      2.44 o 
  -1  -6   2       85.02       81.98      3.24 o 
   0  -6   2      485.83      454.56     14.04 o 
   1  -6   2       89.51       91.85      3.73 o 
   2  -6   2        0.12       -0.91      0.91 o 
   3  -6   2        0.02       -0.40      0.97 o 
   4  -6   2        0.57       -0.26      1.02 o 
   5  -6   2       43.98       48.46      3.36 o 
   6  -6   2        0.04        0.72      1.31 o 
   7  -6   2        2.44       -0.50      1.79 o 
  -8  -5   2       18.36       18.83     10.79 o 
  -7  -5   2       25.31       24.50     11.34 o 
  -6  -5   2       38.26       50.45      5.56 o 
  -5  -5   2       36.38       29.04      4.13 o 
  -4  -5   2       30.51       46.74      6.67 o 
  -3  -5   2      289.31      266.99      9.70 o 
  -2  -5   2     1258.46     1184.77     38.61 o 
  -1  -5   2        0.98        0.74      0.28 o 
   0  -5   2       79.84       80.58      2.63 o 
   1  -5   2      725.21      669.59     20.01 o 
   2  -5   2      786.77      756.46     30.87 o 
   3  -5   2        7.83        5.76      1.23 o 
   4  -5   2        0.01       -0.17      0.77 o 
   5  -5   2      548.01      529.13     13.61 o 
   6  -5   2       52.08       56.59      3.63 o 
   7  -5   2        7.45       10.82      1.45 o 
   8  -5   2        0.50        1.67      1.70 o 
  -9  -4   2       46.84       31.63     14.26 o 
  -8  -4   2       13.31        8.04      9.69 o 
  -7  -4   2       13.16       14.99      9.32 o 
  -6  -4   2       73.62       83.68     10.06 o 
  -5  -4   2     1265.40     1338.14     63.49 o 
  -4  -4   2      405.23      419.40     15.88 o 
  -3  -4   2      203.73      206.88      8.29 o 
  -2  -4   2       71.41       81.05      3.48 o 
  -1  -4   2      875.72      939.40     20.56 o 
   0  -4   2      321.11      280.84      8.27 o 
   1  -4   2      101.30      121.14      3.72 o 
   2  -4   2       32.25       35.38      1.65 o 
   3  -4   2      131.60      131.79      3.63 o 
   4  -4   2      447.93      439.89     11.24 o 
   5  -4   2      235.26      214.39      6.31 o 
   6  -4   2        1.10        0.55      0.93 o 
   7  -4   2      150.14      144.41      6.17 o 
   8  -4   2        0.03       -0.01      1.72 o 
  -9  -3   2       21.05        1.83      8.78 o 
  -8  -3   2       48.10       42.24     14.81 o 
  -7  -3   2        8.43        9.50      3.75 o 
  -6  -3   2      109.57      122.31      8.15 o 
  -5  -3   2       86.57       88.81      6.29 o 
  -4  -3   2      401.48      419.02     15.60 o 
  -3  -3   2        0.42        0.29      0.71 o 
  -2  -3   2     1234.16     1346.82     47.56 o 
  -1  -3   2      594.94      613.28     20.05 o 
   0  -3   2     1877.26     1964.92     53.71 o 
   1  -3   2      165.37      172.82      4.26 o 
   2  -3   2      179.54      180.02      4.54 o 
   3  -3   2      117.61      110.20      3.12 o 
   4  -3   2      393.95      392.59      9.07 o 
   5  -3   2      432.11      441.12     12.54 o 
   6  -3   2      316.39      313.32      9.36 o 
   7  -3   2       44.58       42.69      3.05 o 
   8  -3   2       53.41       55.72      4.06 o 
   9  -3   2       78.06       80.34      5.39 o 
  -9  -2   2       21.82       25.41     13.53 o 
  -8  -2   2      112.30      106.05     21.03 o 
  -7  -2   2      181.01      172.80     19.84 o 
  -6  -2   2      335.34      353.45     18.68 o 
  -5  -2   2      594.13      617.26     30.51 o 
  -4  -2   2       60.39       78.32      3.68 o 
  -3  -2   2       24.43       18.16      2.23 o 
  -2  -2   2     1310.48     1341.73     47.71 o 
  -1  -2   2     1748.19     1747.29     88.50 o 
   0  -2   2      391.82      408.24     18.76 o 
   1  -2   2      137.38      158.71      3.60 o 
   2  -2   2      201.28      161.31      4.11 o 
   3  -2   2       19.10       14.95      1.06 o 
   4  -2   2        1.94        0.41      0.57 o 
   5  -2   2      210.08      208.17      6.43 o 
   6  -2   2      411.89      415.53     12.51 o 
   7  -2   2      170.33      179.05      7.12 o 
   8  -2   2       92.82       94.19      4.64 o 
   9  -2   2        9.59       10.32      2.53 o 
  -9  -1   2      114.25       95.81     21.76 o 
  -8  -1   2      157.55      101.29     20.48 o 
  -7  -1   2        0.92        0.21      2.11 o 
  -6  -1   2       50.77       53.28      5.46 o 
  -5  -1   2      207.15      247.40     10.12 o 
  -4  -1   2      287.19      330.62     14.99 o 
  -3  -1   2      389.51      476.15     18.43 o 
  -2  -1   2      290.10      315.30      9.59 o 
  -1  -1   2        3.13        1.55      0.22 o 
   0  -1   2       35.71       38.05      1.02 o 
   1  -1   2       90.22       84.58      2.20 o 
   2  -1   2      684.34      753.77     18.08 o 
   3  -1   2     1329.12     1513.80     36.24 o 
   4  -1   2      151.57      154.88      5.40 o 
   5  -1   2       32.83       41.94      2.05 o 
   6  -1   2       24.58       26.66      1.90 o 
   7  -1   2       37.90       40.75      3.30 o 
   8  -1   2       70.90       87.86      5.24 o 
   9  -1   2       51.47       54.46      4.65 o 
  -9   0   2        5.75        4.49      3.28 o 
  -8   0   2        0.05       -2.27      2.27 o 
  -7   0   2      213.14      247.22     11.46 o 
  -6   0   2       28.16       31.05      1.94 o 
  -5   0   2       67.01       66.17      2.90 o 
  -4   0   2      279.41      293.84      6.90 o 
  -3   0   2     1162.55     1214.74     29.11 o 
  -2   0   2      121.98      114.91      3.01 o 
  -1   0   2       13.76       10.88      0.47 o 
   0   0   2     5058.37     4338.98     71.65 o 
   1   0   2     1265.77     1188.92     26.34 o 
   2   0   2      886.31      993.04     22.44 o 
   3   0   2      219.44      243.19      5.88 o 
   4   0   2      174.02      186.98      5.22 o 
   5   0   2      910.38     1016.51     26.68 o 
   6   0   2      366.18      390.35     15.09 o 
   7   0   2       31.93       37.17      2.88 o 
   8   0   2       14.90       15.72      3.45 o 
   9   0   2      152.04      172.95     21.03 o 
  -9   1   2      199.80      218.66     40.32 o 
  -8   1   2        8.13        6.37      1.87 o 
  -7   1   2       70.87       70.11      5.17 o 
  -6   1   2      173.68      197.85     12.75 o 
  -5   1   2      379.28      421.32     14.18 o 
  -4   1   2       23.86       23.72      2.26 o 
  -3   1   2      233.44      262.35      7.36 o 
  -2   1   2      388.02      453.81     12.12 o 
  -1   1   2     5694.00     5211.28    104.79 o 
   0   1   2       38.90       41.83      1.72 o 
   1   1   2        2.65        4.64      0.36 o 
   2   1   2     2278.51     2799.78     74.48 o 
   3   1   2     2110.69     2562.72     80.60 o 
   4   1   2      213.62      280.86      7.74 o 
   5   1   2        2.98        5.63      0.79 o 
   6   1   2        9.73        4.97      2.21 o 
   7   1   2      129.52      135.05     16.27 o 
   8   1   2       10.63       15.48      3.60 o 
   9   1   2        3.53        2.03      6.22 o 
  -9   2   2       27.95       23.36      3.22 o 
  -8   2   2       40.20       42.72      6.97 o 
  -7   2   2        0.04       -0.85      1.16 o 
  -6   2   2      105.64      115.11      7.20 o 
  -5   2   2       15.29       15.16      1.21 o 
  -4   2   2        0.41        0.45      0.56 o 
  -3   2   2      238.01      270.85      7.69 o 
  -2   2   2      321.92      361.65     15.39 o 
  -1   2   2     7168.14     6912.77    201.88 o 
   0   2   2     6344.85     5210.64    156.06 o 
   1   2   2      674.52      675.81     26.90 o 
   2   2   2     4681.47     4488.34    429.67 o 
   3   2   2     1390.85     1633.84     88.31 o 
   4   2   2     5026.18     6066.85    247.28 o 
   5   2   2        4.77        8.74      1.05 o 
   6   2   2      238.26      241.50     41.60 o 
   7   2   2       42.40       18.65      9.51 o 
   8   2   2      205.48      162.91     25.96 o 
   9   2   2      134.52       95.99     21.76 o 
  -9   3   2        0.00        0.02      3.23 o 
  -8   3   2      122.52      121.70      6.57 o 
  -7   3   2      207.83      212.03      8.04 o 
  -6   3   2      167.01      164.49      7.13 o 
  -5   3   2       49.72       55.39      2.50 o 
  -4   3   2       20.80       29.09      1.70 o 
  -3   3   2      746.28      777.70     20.88 o 
  -2   3   2     1915.03     2084.17     54.66 o 
  -1   3   2       87.36       87.63      3.13 o 
   0   3   2      273.78      323.27      8.44 o 
   1   3   2     1894.64     1829.39     46.28 o 
   2   3   2     1179.86     1138.15     35.02 o 
   3   3   2     1763.40     1924.19    108.79 o 
   4   3   2      248.09      277.46     31.91 o 
   5   3   2       43.85       44.44     13.26 o 
   6   3   2      168.41      118.66     19.38 o 
   7   3   2        2.82       -2.93      6.58 o 
   8   3   2        4.94        3.84      8.23 o 
   9   3   2        1.40       -0.91      8.96 o 
  -8   4   2        0.04        0.92      1.89 o 
  -7   4   2        0.10       -1.41      1.41 o 
  -6   4   2       30.94       30.18      2.00 o 
  -5   4   2      153.36      139.55      4.75 o 
  -4   4   2      244.67      233.48      8.52 o 
  -3   4   2       12.30       21.56      1.68 o 
  -2   4   2      181.68      191.62      6.69 o 
  -1   4   2     1312.42     1465.31     43.33 o 
   0   4   2      249.35      244.62      6.31 o 
   1   4   2      521.54      582.33     18.19 o 
   2   4   2      138.45      104.18      3.56 o 
   3   4   2     1084.70     1044.82     30.44 o 
   4   4   2       18.17       21.50      5.03 o 
   5   4   2        0.71        1.53      1.23 o 
   6   4   2      112.09       67.10     14.44 o 
   7   4   2      101.76       64.91     16.09 o 
   8   4   2       58.37       39.86     14.99 o 
   9   4   2       28.60       17.92     11.88 o 
  -8   5   2       73.12       70.96      5.69 o 
  -7   5   2       33.48       32.05      3.58 o 
  -6   5   2       11.69       13.05      1.60 o 
  -5   5   2       50.16       51.70      2.46 o 
  -4   5   2      507.54      491.56     15.96 o 
  -3   5   2      352.76      367.20     11.92 o 
  -2   5   2       18.68       23.60      2.01 o 
  -1   5   2      131.28      148.00      4.28 o 
   0   5   2      640.96      552.20     13.70 o 
   1   5   2        2.49        1.66      0.36 o 
   2   5   2       33.86       28.02      1.33 o 
   3   5   2      162.10      172.86      5.67 o 
   4   5   2      404.33      383.49     26.87 o 
   5   5   2      180.63      180.74     19.84 o 
   6   5   2       55.97       58.14     13.90 o 
   7   5   2       64.21       59.61     15.72 o 
   8   5   2       48.29       48.09     15.72 o 
   9   5   2       54.84       52.84     17.74 o 
  -7   6   2       22.69       20.65      4.32 o 
  -6   6   2      231.46      215.73      9.96 o 
  -5   6   2       99.80       84.56      4.11 o 
  -4   6   2       22.10       21.07      2.62 o 
  -3   6   2       76.84       75.02      3.67 o 
  -2   6   2      550.74      520.54     19.63 o 
  -1   6   2      712.37      698.37     18.31 o 
   0   6   2        0.40        0.47      0.39 o 
   1   6   2      131.21      146.42      4.18 o 
   2   6   2       30.29       25.81      1.27 o 
   3   6   2        0.18       -0.55      0.55 o 
   4   6   2      158.68      150.16     10.55 o 
   5   6   2       77.60       80.99      6.11 o 
   6   6   2        0.30        4.57      7.86 o 
   7   6   2        1.57        1.83      8.04 o 
   8   6   2        6.73       15.72     10.97 o 
   9   6   2       15.79        5.30     11.70 o 
  -7   7   2        1.29        3.47      4.02 o 
  -6   7   2       18.91       23.08      2.67 o 
  -5   7   2      156.66      148.58      7.59 o 
  -4   7   2      175.88      169.11      9.00 o 
  -3   7   2        3.39        1.30      1.13 o 
  -2   7   2       54.55       44.34      4.07 o 
  -1   7   2      229.50      235.76      8.19 o 
   0   7   2        9.68        6.78      0.86 o 
   1   7   2       15.01       17.71      1.17 o 
   2   7   2       50.88       61.82      2.54 o 
   3   7   2      691.92      664.48     17.46 o 
   4   7   2       38.17       35.60      2.11 o 
   5   7   2        0.39       -1.87      2.17 o 
   6   7   2       77.86       79.17     15.72 o 
   7   7   2      343.85      391.09     42.05 o 
   8   7   2      153.68      142.43     24.68 o 
  -6   8   2       48.15       44.25      5.67 o 
  -5   8   2       27.01       22.34      3.20 o 
  -4   8   2      279.92      296.20     19.20 o 
  -3   8   2       23.93       30.16      3.08 o 
  -2   8   2       12.96       13.72      2.15 o 
  -1   8   2        1.08       -0.17      0.63 o 
   0   8   2      245.23      226.54      6.73 o 
   1   8   2      440.02      442.78     11.48 o 
   2   8   2      166.37      170.65      5.06 o 
   3   8   2      288.87      294.82      8.06 o 
   4   8   2      106.94      108.52      3.66 o 
   5   8   2      122.51       91.05     15.18 o 
   6   8   2       98.95      100.93     17.92 o 
   7   8   2        8.84        3.66      8.96 o 
  -5   9   2        2.78        2.01      2.19 o 
  -4   9   2        0.57        1.10      2.01 o 
  -3   9   2       31.02       34.56      4.12 o 
  -2   9   2       96.53       91.99      6.03 o 
  -1   9   2       20.30       22.57      2.38 o 
   0   9   2       26.41       24.80      3.27 o 
   1   9   2        6.66        7.22      1.23 o 
   2   9   2      173.88      183.96      6.25 o 
   3   9   2      211.27      220.72      8.89 o 
   4   9   2       20.11       21.03      3.75 o 
   5   9   2        1.26       -0.64      2.99 o 
   6   9   2       76.72       43.52     12.43 o 
  -3  10   2        0.54        0.27      1.73 o 
  -2  10   2       13.67       17.34      2.18 o 
  -1  10   2       86.38       78.14      6.95 o 
   0  10   2      498.32      515.82     25.90 o 
   1  10   2       25.85       30.99      4.16 o 
   2  10   2        0.26        1.12      1.59 o 
   3  10   2       77.06       79.21      4.70 o 
   4  10   2      124.59      139.91     12.98 o 
   5  10   2        1.84        2.94      3.67 o 
  -1  11   2        4.86        2.75      2.37 o 
   0  11   2        0.02        1.11      2.38 o 
   1  11   2        9.31        5.53      2.51 o 
   2  11   2        0.01       -1.58      2.04 o 
   3  11   2       36.17       39.33      3.73 o 
  -3  -9   3       57.54       54.21      5.80 o 
  -2  -9   3       33.70       36.32      6.78 o 
  -1  -9   3       30.97       35.35      3.64 o 
   0  -9   3      123.13      128.31      7.18 o 
   1  -9   3       26.46       27.93      3.53 o 
   2  -9   3        6.51        5.64      2.45 o 
  -5  -8   3       23.50       26.47      4.28 o 
  -4  -8   3        2.60        0.77      2.61 o 
  -3  -8   3       35.50       40.43      5.35 o 
  -2  -8   3      288.77      296.16     11.36 o 
  -1  -8   3       70.16       73.64      6.76 o 
   0  -8   3       10.30       12.12      2.34 o 
   1  -8   3        5.33        3.17      1.85 o 
   2  -8   3      277.20      294.12     18.10 o 
   3  -8   3      129.57      136.31     16.09 o 
   4  -8   3        0.58        0.57      1.91 o 
  -6  -7   3       12.93       16.27      4.22 o 
  -5  -7   3       21.22       24.67      3.94 o 
  -4  -7   3        0.11        0.53      2.09 o 
  -3  -7   3        4.79        3.29      1.42 o 
  -2  -7   3        1.12        1.00      0.95 o 
  -1  -7   3       28.22       29.95      2.20 o 
   0  -7   3       24.20       19.97      1.85 o 
   1  -7   3      109.36      106.68      5.75 o 
   2  -7   3        0.51        1.41      1.65 o 
   3  -7   3       30.44       27.65      4.96 o 
   4  -7   3       13.34       15.30      2.26 o 
   5  -7   3       12.87       12.74      2.34 o 
   6  -7   3       19.16       23.95      9.32 o 
  -7  -6   3       38.07       43.88     13.71 o 
  -6  -6   3       56.90       60.52      6.80 o 
  -5  -6   3        5.21        4.39      2.53 o 
  -4  -6   3      579.43      604.31     26.11 o 
  -3  -6   3      415.09      408.55     12.20 o 
  -2  -6   3       71.24       69.53      3.07 o 
  -1  -6   3        6.00        5.89      1.13 o 
   0  -6   3       68.66       66.12      3.09 o 
   1  -6   3     1043.41     1006.01     30.03 o 
   2  -6   3      393.67      383.87     15.06 o 
   3  -6   3       14.87       20.00      2.51 o 
   4  -6   3        5.79        4.57      1.53 o 
   5  -6   3      164.42      162.46      6.11 o 
   6  -6   3        0.18        3.29      1.77 o 
   7  -6   3        2.15        9.51      7.68 o 
  -8  -5   3       45.38       41.87     14.99 o 
  -7  -5   3        5.59        7.66      3.81 o 
  -6  -5   3      163.37      209.66     35.74 o 
  -5  -5   3      125.13      147.23     26.79 o 
  -4  -5   3        8.03        8.74      2.30 o 
  -3  -5   3        4.87        3.25      1.15 o 
  -2  -5   3      118.93      126.03      4.43 o 
  -1  -5   3        0.11        0.79      0.66 o 
   0  -5   3       34.18       29.53      1.86 o 
   1  -5   3      121.09      115.66      4.40 o 
   2  -5   3      663.15      622.63     23.02 o 
   3  -5   3       15.01       14.21      1.66 o 
   4  -5   3        2.65        1.30      0.96 o 
   5  -5   3       25.35       22.51      2.03 o 
   6  -5   3        9.22        8.54      1.67 o 
   7  -5   3       10.11       10.09      1.40 o 
  -8  -4   3        6.45        4.02      8.23 o 
  -7  -4   3      129.20      146.94     10.45 o 
  -6  -4   3        5.07        4.14      2.94 o 
  -5  -4   3       63.91       82.85      6.45 o 
  -4  -4   3      118.88      121.88     14.99 o 
  -3  -4   3       30.16       28.29      2.35 o 
  -2  -4   3       65.17       50.30      3.16 o 
  -1  -4   3      131.36      114.98      3.95 o 
   0  -4   3     1156.28     1144.31     28.58 o 
   1  -4   3       10.23        7.23      0.85 o 
   2  -4   3        8.17        6.50      1.12 o 
   3  -4   3      383.90      392.55     10.90 o 
   4  -4   3      402.46      398.50      9.37 o 
   5  -4   3       64.58       59.40      2.45 o 
   6  -4   3        0.88        2.04      1.01 o 
   7  -4   3      433.96      417.19     12.37 o 
   8  -4   3      121.99      132.47      6.78 o 
  -9  -3   3        6.90        0.18      9.51 o 
  -8  -3   3       29.78       14.81     10.79 o 
  -7  -3   3      237.44      252.99     19.20 o 
  -6  -3   3       29.66       43.34      4.70 o 
  -5  -3   3      131.37      138.45      8.70 o 
  -4  -3   3      330.34      389.75     27.61 o 
  -3  -3   3     1538.79     1539.23     53.80 o 
  -2  -3   3       16.45       12.70      1.26 o 
  -1  -3   3      270.35      271.81      8.00 o 
   0  -3   3       86.80       99.78      2.98 o 
   1  -3   3     1497.86     1532.87     34.86 o 
   2  -3   3      332.62      300.99      7.40 o 
   3  -3   3       66.84       85.43      2.95 o 
   4  -3   3       36.82       39.97      1.83 o 
   5  -3   3        8.33        6.63      1.03 o 
   6  -3   3      665.62      639.22     29.72 o 
   7  -3   3      131.88      144.13      6.20 o 
   8  -3   3        5.42        3.35      1.83 o 
  -9  -2   3       41.96       26.15     14.26 o 
  -8  -2   3       30.41       14.99     11.34 o 
  -7  -2   3       67.25       60.44      9.14 o 
  -6  -2   3        0.55       -1.71      1.71 o 
  -5  -2   3      160.16      163.86      9.65 o 
  -4  -2   3      231.47      247.26      7.93 o 
  -3  -2   3      291.91      327.85     10.24 o 
  -2  -2   3       47.67       56.77      3.59 o 
  -1  -2   3        7.39        6.99      0.64 o 
   0  -2   3      430.73      463.43     10.37 o 
   1  -2   3      130.42      149.09      4.90 o 
   2  -2   3     3903.09     4218.81     95.74 o 
   3  -2   3      913.06     1006.55     21.90 o 
   4  -2   3        5.16        5.44      1.01 o 
   5  -2   3        1.79        1.91      0.82 o 
   6  -2   3      384.80      363.60     10.67 o 
   7  -2   3       84.13       91.74      4.94 o 
   8  -2   3       47.19       45.77      3.27 o 
   9  -2   3        9.41        7.06      3.04 o 
  -9  -1   3        6.24        7.13     11.15 o 
  -8  -1   3       69.60       63.08     16.46 o 
  -7  -1   3       99.05       98.97      9.15 o 
  -6  -1   3      246.36      261.15     15.59 o 
  -5  -1   3      715.12      744.19     27.05 o 
  -4  -1   3      506.59      525.58     16.02 o 
  -3  -1   3       24.29       32.73      1.15 o 
  -2  -1   3      231.47      241.85      6.59 o 
  -1  -1   3      287.47      267.30      6.09 o 
   0  -1   3      389.59      339.08      5.92 o 
   1  -1   3     1346.50     1298.12     25.83 o 
   2  -1   3        0.00       -0.18      0.30 o 
   3  -1   3       81.19       91.86      2.77 o 
   4  -1   3      403.51      400.53     10.13 o 
   5  -1   3     1117.56     1156.71     30.85 o 
   6  -1   3      132.52      130.16      5.48 o 
   7  -1   3       40.19       40.62      2.74 o 
   8  -1   3      197.84      201.06      9.11 o 
   9  -1   3       57.74       77.35      4.76 o 
  -9   0   3       15.69       21.07      4.21 o 
  -8   0   3       25.57       23.39      7.04 o 
  -7   0   3      440.96      490.50     19.42 o 
  -6   0   3      535.43      544.87     16.96 o 
  -5   0   3        0.04        0.64      0.87 o 
  -4   0   3      156.29      184.35      4.51 o 
  -3   0   3     1310.62     1516.93     36.35 o 
  -2   0   3     1926.18     1962.65     46.18 o 
  -1   0   3      164.29      174.78      3.98 o 
   0   0   3       65.91       65.67      1.30 o 
   1   0   3       61.51       74.20      1.92 o 
   2   0   3      193.37      217.39      5.32 o 
   3   0   3        1.69        0.46      0.35 o 
   4   0   3        8.86        9.15      0.81 o 
   5   0   3      246.09      268.90      9.49 o 
   6   0   3      129.87      141.02      5.21 o 
   7   0   3        2.67        2.36      1.39 o 
   8   0   3        6.63        8.56      2.16 o 
   9   0   3        0.88        1.18      3.47 o 
  -9   1   3       76.39       76.59     14.26 o 
  -8   1   3       91.52       97.62     14.74 o 
  -7   1   3       26.36       29.46      2.29 o 
  -6   1   3       20.94       21.44      1.78 o 
  -5   1   3      279.15      330.24     10.96 o 
  -4   1   3        8.82        8.33      1.06 o 
  -3   1   3       99.93      119.29      4.29 o 
  -2   1   3      456.50      433.86     13.41 o 
  -1   1   3     3204.85     3199.09     73.49 o 
   0   1   3      317.02      293.38      5.30 o 
   1   1   3       27.46       32.37      0.88 o 
   2   1   3      807.02      875.45     23.15 o 
   3   1   3      634.34      656.88     17.44 o 
   4   1   3      490.81      575.12     16.87 o 
   5   1   3        0.67        0.92      0.55 o 
   6   1   3      166.28      167.03     12.13 o 
   7   1   3      248.27      246.01     39.13 o 
   8   1   3      106.57      106.53      8.22 o 
   9   1   3        3.96        4.66      3.26 o 
  -9   2   3        1.55       -1.00      1.98 o 
  -8   2   3      771.87      802.31     29.61 o 
  -7   2   3      323.86      353.33     19.00 o 
  -6   2   3      151.01      171.57     10.21 o 
  -5   2   3       34.08       39.22      3.08 o 
  -4   2   3      602.94      571.51     15.52 o 
  -3   2   3      530.26      522.42     14.79 o 
  -2   2   3       19.67       20.15      1.40 o 
  -1   2   3      192.67      190.43      3.87 o 
   0   2   3      181.00      206.39      6.77 o 
   1   2   3     3389.93     3138.06    118.34 o 
   2   2   3      944.14      926.07     30.65 o 
   3   2   3      614.64      816.93     59.09 o 
   4   2   3      294.84      379.18     12.63 o 
   5   2   3      434.13      543.54     18.18 o 
   6   2   3      254.12      244.32     39.58 o 
   7   2   3       87.93       82.75      9.60 o 
   8   2   3        0.21       -3.11      6.77 o 
   9   2   3        1.29       -0.55      8.78 o 
  -9   3   3       69.91       64.30      5.06 o 
  -8   3   3      208.15      202.97     13.15 o 
  -7   3   3        4.68        5.22      1.65 o 
  -6   3   3       19.58       21.59      2.59 o 
  -5   3   3       68.08       59.82      3.09 o 
  -4   3   3       19.26       20.46      1.39 o 
  -3   3   3      397.37      396.99      9.67 o 
  -2   3   3       10.37        7.84      0.65 o 
  -1   3   3     1253.87     1514.20     46.40 o 
   0   3   3      682.36      703.41     21.42 o 
   1   3   3      835.71      790.25     22.08 o 
   2   3   3       69.71       49.06      2.29 o 
   3   3   3       20.60       27.03      2.08 o 
   4   3   3     2228.18     2503.42    135.12 o 
   5   3   3      191.19      198.15      8.49 o 
   6   3   3     2138.69     1869.34    155.78 o 
   7   3   3        1.06        0.73      6.22 o 
   8   3   3      134.57      114.46     22.31 o 
   9   3   3       46.43       40.22     16.09 o 
  -8   4   3       76.87       76.87     11.62 o 
  -7   4   3       41.46       31.76      2.80 o 
  -6   4   3        4.23        4.54      1.55 o 
  -5   4   3      160.63      147.24      5.01 o 
  -4   4   3      363.93      349.11     10.03 o 
  -3   4   3       82.32       97.22      4.13 o 
  -2   4   3       71.20       73.55      2.56 o 
  -1   4   3     1995.68     2010.49     68.76 o 
   0   4   3     1878.68     1883.16     47.59 o 
   1   4   3       77.21       77.08      2.45 o 
   2   4   3      335.60      340.59     10.24 o 
   3   4   3      729.68      733.73     38.21 o 
   4   4   3       82.61       50.10     10.06 o 
   5   4   3      315.14      340.15     50.55 o 
   6   4   3       19.06       14.26      9.14 o 
   7   4   3        3.74       -4.75      5.85 o 
   8   4   3        6.73       -1.46      7.50 o 
   9   4   3       48.43       31.27     14.44 o 
  -8   5   3       48.10       60.92      4.65 o 
  -7   5   3       28.68       25.10      2.63 o 
  -6   5   3        1.30        0.50      0.93 o 
  -5   5   3       28.26       23.50      1.65 o 
  -4   5   3      136.43      121.04      4.03 o 
  -3   5   3      238.47      218.45      7.53 o 
  -2   5   3      130.71      112.60      3.59 o 
  -1   5   3        6.44        8.33      1.37 o 
   0   5   3       83.56       72.15      2.45 o 
   1   5   3      235.16      276.79      7.22 o 
   2   5   3      357.53      346.05      9.34 o 
   3   5   3      118.50      120.33      4.91 o 
   4   5   3       99.59       88.38      4.09 o 
   5   5   3      293.79      283.40     30.17 o 
   6   5   3       42.38       20.11      9.14 o 
   7   5   3        0.29        0.18      6.77 o 
   8   5   3       51.20       32.18     13.53 o 
   9   5   3      121.24      116.83     23.95 o 
  -7   6   3      111.15      122.50     10.60 o 
  -6   6   3      115.77      125.60      7.62 o 
  -5   6   3        1.27        1.39      1.19 o 
  -4   6   3       10.83       10.91      1.80 o 
  -3   6   3      140.93      131.90      7.21 o 
  -2   6   3      164.94      163.15      7.31 o 
  -1   6   3        4.13        5.37      0.87 o 
   0   6   3        0.00        1.60      0.52 o 
   1   6   3      116.39      117.57      3.50 o 
   2   6   3      493.57      458.07     12.24 o 
   3   6   3      107.34      102.98      3.77 o 
   4   6   3        1.54        0.54      0.60 o 
   5   6   3       30.27       20.84      8.78 o 
   6   6   3      296.08      213.92     25.96 o 
   7   6   3      224.44      182.47     25.05 o 
   8   6   3       46.70       51.56     15.91 o 
   9   6   3       17.47        5.67     10.60 o 
  -7   7   3        5.79       11.34      4.57 o 
  -6   7   3        1.34        1.46      1.58 o 
  -5   7   3      212.73      188.97     11.34 o 
  -4   7   3      958.49      883.72     38.01 o 
  -3   7   3       42.45       48.00      4.18 o 
  -2   7   3       13.85       11.54      1.48 o 
  -1   7   3      222.37      202.01      7.86 o 
   0   7   3      447.44      437.44     11.92 o 
   1   7   3      128.85      127.07      3.86 o 
   2   7   3        3.96        2.99      0.71 o 
   3   7   3      181.28      191.79      5.74 o 
   4   7   3       85.53       82.21      3.46 o 
   5   7   3       62.18       66.55     12.98 o 
   6   7   3       14.49       13.16      8.59 o 
   7   7   3        9.47       -3.11      7.68 o 
   8   7   3        3.90       -6.95      6.95 o 
  -6   8   3        6.30        4.75      2.74 o 
  -5   8   3        3.77        1.77      1.80 o 
  -4   8   3       69.04       72.22      6.77 o 
  -3   8   3      126.01      128.54      9.87 o 
  -2   8   3        3.58        3.54      1.62 o 
  -1   8   3      206.69      188.43      5.94 o 
   0   8   3       14.88       14.54      1.26 o 
   1   8   3      158.18      146.62      4.48 o 
   2   8   3       18.93       19.99      1.38 o 
   3   8   3       48.39       46.33      2.49 o 
   4   8   3       49.83       52.99      2.70 o 
   5   8   3      245.23      220.69     25.05 o 
   6   8   3       97.49       91.24     16.82 o 
   7   8   3       20.30       20.30     11.34 o 
   8   8   3        3.19        1.10      9.69 o 
  -5   9   3      226.06      217.94     15.72 o 
  -4   9   3       35.24       39.68      5.30 o 
  -3   9   3        4.89        2.38      2.01 o 
  -2   9   3      244.29      238.34     13.99 o 
  -1   9   3       72.85       68.16      3.78 o 
   0   9   3       15.16       16.25      1.46 o 
   1   9   3        2.25        2.48      0.81 o 
   2   9   3      155.02      149.90      4.71 o 
   3   9   3      162.06      174.99      5.36 o 
   4   9   3       97.27      112.90      6.51 o 
   5   9   3       46.61       54.63     10.51 o 
   6   9   3        1.72        0.95      4.57 o 
   7   9   3       37.93       27.43     12.43 o 
  -4  10   3        0.01        1.28      2.19 o 
  -3  10   3       13.82       12.25      3.47 o 
  -2  10   3        0.21        0.14      1.06 o 
  -1  10   3        2.94        3.59      1.42 o 
   0  10   3       62.29       53.93      5.26 o 
   1  10   3        7.64        8.11      1.57 o 
   2  10   3       20.00       21.45      2.58 o 
   3  10   3       20.75       19.97      2.48 o 
   4  10   3       53.37       60.22      6.01 o 
   5  10   3       84.98      107.51     12.62 o 
  -1  11   3        3.32       -0.12      2.47 o 
   0  11   3        8.59        4.62      2.74 o 
   1  11   3      100.51       93.33     14.26 o 
   2  11   3      140.88      158.89     12.25 o 
   3  11   3       21.04       17.47      3.38 o 
   4  11   3        6.22        6.95      4.94 o 
  -1  -9   4       17.49       18.25      3.18 o 
   0  -9   4       66.39       68.64     13.26 o 
  -4  -8   4       15.74       11.12      4.40 o 
  -3  -8   4        8.08        5.69      3.10 o 
  -2  -8   4       18.27       25.64      3.10 o 
  -1  -8   4       72.48       77.50      5.78 o 
   0  -8   4       32.43       33.64      6.55 o 
   1  -8   4       57.51       64.25      4.85 o 
   2  -8   4      115.72      115.07     13.07 o 
   3  -8   4        7.14        8.76      2.54 o 
  -6  -7   4        2.64        3.69      4.12 o 
  -5  -7   4       45.82       54.97      7.21 o 
  -4  -7   4      186.82      184.19     13.69 o 
  -3  -7   4       45.89       44.53      6.09 o 
  -2  -7   4        0.18       -0.57      1.26 o 
  -1  -7   4       72.29       81.07      4.96 o 
   0  -7   4      224.64      220.51      7.87 o 
   1  -7   4       36.07       39.02      4.38 o 
   2  -7   4        0.17       -1.27      1.52 o 
   3  -7   4       42.58       34.12      3.61 o 
   4  -7   4      256.96      282.87     12.60 o 
   5  -7   4       71.46       80.59      6.52 o 
  -7  -6   4       20.37        9.51      8.23 o 
  -6  -6   4      125.16      167.68      9.82 o 
  -5  -6   4        2.61        2.86      2.62 o 
  -4  -6   4        0.10       -0.61      1.98 o 
  -3  -6   4       67.28       59.98      3.66 o 
  -2  -6   4       28.70       28.62      2.04 o 
  -1  -6   4       20.95       21.25      2.67 o 
   0  -6   4       17.31       13.70      1.58 o 
   1  -6   4       95.85       86.89      3.84 o 
   2  -6   4       90.65       80.24      4.84 o 
   3  -6   4       20.88       20.98      2.65 o 
   4  -6   4        0.63        0.70      1.43 o 
   5  -6   4       41.99       45.22      3.03 o 
   6  -6   4       20.30       24.51      3.25 o 
  -7  -5   4       16.95       17.64      4.82 o 
  -6  -5   4        6.27        2.40      3.45 o 
  -5  -5   4        2.23        1.05      2.20 o 
  -4  -5   4       12.72       12.44      2.62 o 
  -3  -5   4       34.93       32.62      2.16 o 
  -2  -5   4     1754.43     1663.80     52.73 o 
  -1  -5   4      522.89      520.04     15.07 o 
   0  -5   4       32.22       24.62      1.97 o 
   1  -5   4       22.41       17.40      1.60 o 
   2  -5   4      170.90      147.69      9.06 o 
   3  -5   4      306.13      321.82     10.93 o 
   4  -5   4      119.14      120.12      4.64 o 
   5  -5   4       11.88       13.29      1.71 o 
   6  -5   4       12.61       12.76      2.07 o 
   7  -5   4      142.44      138.50      7.43 o 
  -8  -4   4      151.39      141.33     23.95 o 
  -7  -4   4        9.32        9.02      4.14 o 
  -6  -4   4       98.58      106.30      8.31 o 
  -5  -4   4       44.98       47.98      7.59 o 
  -4  -4   4      168.46      183.12     11.13 o 
  -3  -4   4      376.45      398.50     11.87 o 
  -2  -4   4       17.72       20.99      1.57 o 
  -1  -4   4       40.02       41.55      2.16 o 
   0  -4   4      820.79      783.56     23.36 o 
   1  -4   4      373.16      354.20      9.88 o 
   2  -4   4        0.36       -0.35      0.80 o 
   3  -4   4       47.04       42.98      4.68 o 
   4  -4   4      527.29      479.69     12.31 o 
   5  -4   4        8.01        9.39      0.96 o 
   6  -4   4        4.34        2.66      1.03 o 
   7  -4   4        0.02       -1.00      1.00 o 
   8  -4   4       11.62       13.77      5.14 o 
  -8  -3   4        0.01        8.78      9.51 o 
  -7  -3   4       19.62       16.92      4.01 o 
  -6  -3   4       95.98      107.88     15.82 o 
  -5  -3   4      187.70      215.40     15.72 o 
  -4  -3   4       41.45       37.76     10.06 o 
  -3  -3   4      205.65      195.91      7.33 o 
  -2  -3   4       37.64       25.41      1.57 o 
  -1  -3   4      333.47      310.99      8.14 o 
   0  -3   4        5.78        6.24      0.92 o 
   1  -3   4      280.95      250.39      7.11 o 
   2  -3   4     1080.82     1104.25     28.72 o 
   3  -3   4      109.20       87.54      3.10 o 
   4  -3   4       25.92       29.28      1.58 o 
   5  -3   4      116.65      122.47      3.97 o 
   6  -3   4      217.84      209.89      6.80 o 
   7  -3   4        8.26        8.54      1.53 o 
   8  -3   4       59.26       62.42      4.81 o 
  -8  -2   4       48.25       28.34     12.25 o 
  -7  -2   4       22.81       18.42      4.57 o 
  -6  -2   4      103.86      106.99      7.63 o 
  -5  -2   4      803.60      769.61     47.90 o 
  -4  -2   4       65.19       71.69      7.07 o 
  -3  -2   4       18.46       21.75      1.49 o 
  -2  -2   4      103.94      120.84      3.51 o 
  -1  -2   4     3123.00     3177.06     80.20 o 
   0  -2   4       12.35       32.19      1.91 o 
   1  -2   4      187.29      213.85      5.40 o 
   2  -2   4       81.64       98.98      3.22 o 
   3  -2   4     1056.64     1008.44     26.52 o 
   4  -2   4      211.50      201.37      5.62 o 
   5  -2   4       72.95       62.88      2.54 o 
   6  -2   4        3.40        2.35      1.02 o 
   7  -2   4        6.27        6.64      1.79 o 
   8  -2   4      254.54      252.31      9.47 o 
   9  -2   4       50.94       50.20      4.22 o 
  -9  -1   4        1.36       -6.40      9.87 o 
  -8  -1   4       72.99       36.57     13.90 o 
  -7  -1   4      136.34      148.53     13.86 o 
  -6  -1   4      300.77      295.91     11.83 o 
  -5  -1   4        0.08       -0.98      1.15 o 
  -4  -1   4        0.00       -0.14      0.84 o 
  -3  -1   4      712.32      757.02     19.95 o 
  -2  -1   4     2635.39     2720.43     62.20 o 
  -1  -1   4      122.05      149.35      3.11 o 
   0  -1   4      301.14      319.64      6.16 o 
   1  -1   4      185.91      196.97      4.71 o 
   2  -1   4        5.89        5.02      0.56 o 
   3  -1   4       76.31       83.37      2.42 o 
   4  -1   4      672.40      765.77     18.80 o 
   5  -1   4      166.11      193.43      9.38 o 
   6  -1   4        5.43        5.78      1.18 o 
   7  -1   4       49.10       49.39      3.09 o 
   8  -1   4       23.46       20.99      2.70 o 
   9  -1   4        9.41        7.26      2.05 o 
  -9   0   4        6.12        4.91      5.49 o 
  -8   0   4        0.63        1.01      1.82 o 
  -7   0   4       63.57       66.73      4.11 o 
  -6   0   4      178.77      178.54     10.05 o 
  -5   0   4      250.56      265.54      8.75 o 
  -4   0   4       63.04       59.83      1.98 o 
  -3   0   4        9.34        7.11      1.42 o 
  -2   0   4      336.41      288.52      6.51 o 
  -1   0   4       21.69       29.58      0.85 o 
   0   0   4     1745.28     1787.93     30.90 o 
   1   0   4      183.50      171.94      3.71 o 
   2   0   4     1379.94     1310.78     31.15 o 
   3   0   4      381.65      341.93      8.83 o 
   4   0   4      256.44      278.66      7.33 o 
   5   0   4      605.47      630.18     23.06 o 
   6   0   4      280.82      323.47     16.29 o 
   7   0   4      250.47      263.74     17.13 o 
   8   0   4       66.33       73.47      4.45 o 
   9   0   4        6.51        8.60      3.54 o 
  -9   1   4       13.36       18.45      7.13 o 
  -8   1   4       68.32       68.05      4.38 o 
  -7   1   4       56.78       59.19      3.14 o 
  -6   1   4       68.08       78.78      3.08 o 
  -5   1   4      758.65      790.85     21.79 o 
  -4   1   4     1007.85     1008.92     24.43 o 
  -3   1   4       31.27       22.52      1.22 o 
  -2   1   4       46.93       50.51      1.63 o 
  -1   1   4     1125.38     1129.34     20.49 o 
   0   1   4      701.24      677.28     12.67 o 
   1   1   4       29.96       24.12      0.70 o 
   2   1   4      245.41      264.80      6.37 o 
   3   1   4        0.52        0.14      0.38 o 
   4   1   4      114.18      132.05      4.85 o 
   5   1   4       22.24       29.29      2.30 o 
   6   1   4       14.40       18.10      1.61 o 
   7   1   4        1.00        0.41      2.23 o 
   8   1   4        0.31       -1.97      5.67 o 
   9   1   4        5.51        4.78      3.30 o 
  -9   2   4       15.34       13.26      3.13 o 
  -8   2   4       26.81       21.26      5.03 o 
  -7   2   4       86.94       84.52      5.09 o 
  -6   2   4       97.81       99.34      8.62 o 
  -5   2   4        0.02       -0.89      0.89 o 
  -4   2   4        4.77        2.43      1.00 o 
  -3   2   4      603.22      619.11     16.24 o 
  -2   2   4        9.46        6.86      0.81 o 
  -1   2   4       12.41       12.96      0.61 o 
   0   2   4      519.32      464.60      9.49 o 
   1   2   4     1319.97     1196.58     31.04 o 
   2   2   4      138.04      160.48      5.23 o 
   3   2   4        2.61        1.92      0.51 o 
   4   2   4      500.99      573.23     21.26 o 
   5   2   4      518.65      570.99     19.07 o 
   6   2   4      150.59      152.65     27.79 o 
   7   2   4        0.79        2.62      1.75 o 
   8   2   4       58.53       40.04     13.71 o 
   9   2   4      135.13       90.32     21.57 o 
  -8   3   4        0.09       -0.38      2.03 o 
  -7   3   4       27.39       18.11      2.74 o 
  -6   3   4      506.24      539.48     23.41 o 
  -5   3   4      138.39      137.27      6.30 o 
  -4   3   4      190.00      197.27      7.40 o 
  -3   3   4       74.33       81.11      3.93 o 
  -2   3   4     2291.53     2229.69     48.40 o 
  -1   3   4     2346.76     2302.40     50.85 o 
   0   3   4       25.83       26.64      1.17 o 
   1   3   4      139.66      119.72      4.89 o 
   2   3   4     1004.35      982.39     48.45 o 
   3   3   4     1766.17     1784.35     98.55 o 
   4   3   4       12.15       11.16      0.99 o 
   5   3   4       44.41       57.37      8.52 o 
   6   3   4       32.56       26.15     10.06 o 
   7   3   4       48.04       33.64     12.43 o 
   8   3   4       45.36       13.71     10.42 o 
   9   3   4        0.49        2.01      9.87 o 
  -8   4   4       24.54       25.74      3.84 o 
  -7   4   4       34.15       39.82      3.61 o 
  -6   4   4      238.67      229.38     11.22 o 
  -5   4   4       77.82       70.41      3.04 o 
  -4   4   4       27.54       35.54      1.90 o 
  -3   4   4        0.71       -0.05      0.52 o 
  -2   4   4        3.46        1.41      0.58 o 
  -1   4   4     1101.21     1161.22     31.14 o 
   0   4   4       29.47       31.09      1.36 o 
   1   4   4      125.03      125.23      4.11 o 
   2   4   4       25.96       24.22      2.69 o 
   3   4   4      533.52      520.60     84.93 o 
   4   4   4       37.82       32.61      6.67 o 
   5   4   4      152.76      170.11     19.02 o 
   6   4   4      445.68      369.15     38.76 o 
   7   4   4      142.49      119.21     20.84 o 
   8   4   4      772.22      446.86     48.45 o 
   9   4   4      131.62      100.20     22.67 o 
  -8   5   4       52.71       53.17      4.34 o 
  -7   5   4       67.51       76.99      7.55 o 
  -6   5   4        2.78       -1.00      1.32 o 
  -5   5   4      130.24      125.68      7.34 o 
  -4   5   4       40.62       42.49      2.04 o 
  -3   5   4      344.18      342.85     11.35 o 
  -2   5   4      857.82      934.81     25.11 o 
  -1   5   4       18.01       26.72      2.45 o 
   0   5   4       44.41       39.83      3.19 o 
   1   5   4     1985.27     1987.69     48.07 o 
   2   5   4     2586.65     2560.63     64.66 o 
   3   5   4       15.39       15.17      2.20 o 
   4   5   4        0.16        0.90      0.72 o 
   5   5   4      125.21      108.71     22.21 o 
   6   5   4        4.65        5.67      7.13 o 
   7   5   4       71.77       32.18     12.43 o 
   8   5   4      131.72       88.13     20.11 o 
   9   5   4        3.83        2.56     12.07 o 
  -7   6   4       99.12       84.65      8.59 o 
  -6   6   4      129.25      131.87     11.39 o 
  -5   6   4      144.41      137.73      8.11 o 
  -4   6   4       10.49        7.66      1.42 o 
  -3   6   4        5.21        2.58      1.38 o 
  -2   6   4       41.71       35.45      2.12 o 
  -1   6   4      315.20      287.42     10.89 o 
   0   6   4      235.85      234.23      7.29 o 
   1   6   4      116.09      122.01      3.62 o 
   2   6   4       36.14       32.72      2.69 o 
   3   6   4      101.86      110.02      3.80 o 
   4   6   4      166.44      168.47      8.13 o 
   5   6   4      111.60       93.43     15.54 o 
   6   6   4        7.06        2.19      6.77 o 
   7   6   4       57.57       48.45     14.08 o 
   8   6   4        4.24        3.84      9.69 o 
   9   6   4       19.95       19.20     13.53 o 
  -7   7   4        5.68        2.74      4.02 o 
  -6   7   4        3.10        2.05      1.50 o 
  -5   7   4       75.00       67.53      5.21 o 
  -4   7   4      179.41      177.41      9.42 o 
  -3   7   4        0.31        1.65      1.46 o 
  -2   7   4      134.60      133.84      6.85 o 
  -1   7   4        0.59       -0.19      0.48 o 
   0   7   4      112.41      124.48      4.07 o 
   1   7   4        6.22        5.51      0.74 o 
   2   7   4       19.91       23.26      1.74 o 
   3   7   4      288.24      263.58      7.58 o 
   4   7   4      221.05      214.21      9.57 o 
   5   7   4       13.23        3.66      6.77 o 
   6   7   4       46.32       42.24     12.25 o 
   7   7   4       83.71       56.50     14.99 o 
   8   7   4       92.81       24.50     12.98 o 
  -6   8   4       81.09       83.92      7.86 o 
  -5   8   4       82.33       65.49     11.70 o 
  -4   8   4       49.54       68.38      6.77 o 
  -3   8   4       93.13       99.83      8.23 o 
  -2   8   4      683.90      644.13     26.44 o 
  -1   8   4      109.41       99.62      3.96 o 
   0   8   4       54.94       47.47      2.65 o 
   1   8   4        7.96        7.15      1.12 o 
   2   8   4      311.55      309.78      8.45 o 
   3   8   4       14.01       16.83      1.29 o 
   4   8   4       15.83       15.49      1.84 o 
   5   8   4        1.02        1.03      2.83 o 
   6   8   4       18.98       25.41     10.79 o 
   7   8   4       22.68       17.19     11.15 o 
   8   8   4       12.39        6.58      9.87 o 
  -5   9   4       21.10       20.84      4.21 o 
  -4   9   4        2.11        1.10      2.01 o 
  -3   9   4       46.21       34.37      4.75 o 
  -2   9   4       18.05       15.60      2.47 o 
  -1   9   4       17.37       18.22      1.72 o 
   0   9   4        3.20        2.08      0.84 o 
   1   9   4      182.37      179.69      6.08 o 
   2   9   4        1.63        1.90      0.78 o 
   3   9   4      201.57      199.45      5.94 o 
   4   9   4        3.10        2.22      0.84 o 
   5   9   4       22.47       21.42      3.47 o 
   6   9   4      141.20      149.49      9.62 o 
   7   9   4       86.29       77.89     17.37 o 
  -4  10   4       26.01       34.56      5.30 o 
  -3  10   4      183.73      202.58     14.81 o 
  -2  10   4       21.45       23.05      2.68 o 
  -1  10   4       33.01       29.64      3.58 o 
   0  10   4      167.28      171.94      7.17 o 
   1  10   4       18.64       22.33      2.21 o 
   2  10   4        0.13        0.03      0.89 o 
   3  10   4        7.66        5.86      1.44 o 
   4  10   4      128.90      133.72      6.93 o 
   5  10   4      215.36      228.55     21.94 o 
   6  10   4       74.29       49.37     12.98 o 
  -2  11   4        3.08        2.07      1.83 o 
  -1  11   4       29.67       24.67      2.72 o 
   0  11   4        0.40        1.97      1.36 o 
   1  11   4        9.90        8.83      1.79 o 
   2  11   4       11.94       14.15      3.05 o 
   3  11   4       64.89       71.90     13.71 o 
  -3  -8   5        0.07        0.43      2.97 o 
  -2  -8   5       28.97       31.83      3.59 o 
  -1  -8   5       41.17       36.81      3.85 o 
   0  -8   5       10.60       10.11      2.55 o 
   1  -8   5       11.78       12.57      2.87 o 
   2  -8   5       75.27       89.63      6.69 o 
  -5  -7   5        8.93       13.08      3.77 o 
  -4  -7   5       63.96       74.88      7.42 o 
  -3  -7   5      139.14      150.61     15.54 o 
  -2  -7   5        0.05       -1.43      1.43 o 
  -1  -7   5       22.09       15.75      2.58 o 
   0  -7   5       19.99       24.45      3.91 o 
   1  -7   5       76.47       72.38      5.07 o 
   2  -7   5       44.03       43.20      4.02 o 
   3  -7   5       44.58       42.94      7.66 o 
   4  -7   5      190.44      197.18      9.88 o 
  -6  -6   5        0.03        0.48      3.07 o 
  -5  -6   5        2.01        3.92      2.80 o 
  -4  -6   5        0.03        0.81      2.28 o 
  -3  -6   5      116.10      120.51      7.33 o 
  -2  -6   5      316.97      308.92     16.94 o 
  -1  -6   5       25.62       21.88      2.59 o 
   0  -6   5       42.21       40.21      2.71 o 
   1  -6   5       76.09       79.34      3.93 o 
   2  -6   5      345.83      346.34     14.10 o 
   3  -6   5       53.95       52.36      4.17 o 
   4  -6   5        0.96       -0.65      1.66 o 
   5  -6   5       23.94       21.94      2.77 o 
   6  -6   5      181.13      198.56     24.32 o 
  -7  -5   5        0.02       -4.02      4.02 o 
  -6  -5   5        0.89       -1.06      2.44 o 
  -5  -5   5      113.23      120.94      9.98 o 
  -4  -5   5      102.21      115.26      7.06 o 
  -3  -5   5       10.98       14.24      1.89 o 
  -2  -5   5       11.64        8.38      1.56 o 
  -1  -5   5      100.07       82.10      3.47 o 
   0  -5   5      231.98      253.44      8.59 o 
   1  -5   5       98.63      104.73      4.36 o 
   2  -5   5       14.02       10.15      2.00 o 
   3  -5   5       15.01       10.10      1.76 o 
   4  -5   5       77.04       64.09      3.80 o 
   5  -5   5        2.21        2.32      1.33 o 
   6  -5   5        2.56        1.33      1.76 o 
  -7  -4   5       82.93       98.16     23.95 o 
  -6  -4   5       18.25       10.86      4.18 o 
  -5  -4   5       31.15       33.52      3.88 o 
  -4  -4   5        9.54        8.14      2.37 o 
  -3  -4   5        0.69       -0.56      0.76 o 
  -2  -4   5        7.89        7.15      1.19 o 
  -1  -4   5        6.42        4.69      1.01 o 
   0  -4   5      900.67      845.43     25.11 o 
   1  -4   5      519.86      520.88     16.16 o 
   2  -4   5       46.14       46.14      2.84 o 
   3  -4   5      394.13      376.69     11.28 o 
   4  -4   5       45.98       44.69      2.03 o 
   5  -4   5      201.55      203.59      6.05 o 
   6  -4   5       55.36       53.90      2.34 o 
   7  -4   5        5.67        4.47      1.37 o 
  -8  -3   5       64.64       56.31     15.72 o 
  -7  -3   5      128.08      142.90     27.61 o 
  -6  -3   5      449.39      532.68     34.83 o 
  -5  -3   5       10.52        8.72      3.11 o 
  -4  -3   5      373.63      398.34     15.26 o 
  -3  -3   5      197.09      205.52      6.62 o 
  -2  -3   5      430.82      438.03     12.73 o 
  -1  -3   5      799.15      803.30     20.21 o 
   0  -3   5      480.44      451.52     12.24 o 
   1  -3   5      463.94      443.95     13.53 o 
   2  -3   5      242.08      235.49      7.72 o 
   3  -3   5      154.92      144.22      4.62 o 
   4  -3   5        3.85        4.29      0.70 o 
   5  -3   5        2.23        1.99      0.91 o 
   6  -3   5      260.31      250.56      8.45 o 
   7  -3   5        0.81        1.10      1.22 o 
   8  -3   5       32.67       21.85      3.77 o 
  -8  -2   5      204.60      221.14     13.91 o 
  -7  -2   5       18.86       14.29      3.81 o 
  -6  -2   5        2.04       -0.34      2.83 o 
  -5  -2   5       80.98       80.07      6.21 o 
  -4  -2   5      151.81      180.95     10.55 o 
  -3  -2   5      288.70      294.76      7.85 o 
  -2  -2   5        0.40        3.74      0.67 o 
  -1  -2   5      114.67      104.95      3.27 o 
   0  -2   5        4.80        3.91      0.55 o 
   1  -2   5      115.87      111.14      3.16 o 
   2  -2   5        0.29       -0.33      0.50 o 
   3  -2   5       31.97       39.48      1.90 o 
   4  -2   5      321.69      347.53      9.09 o 
   5  -2   5      113.66      110.40      4.03 o 
   6  -2   5        2.59        3.16      1.13 o 
   7  -2   5      157.21      155.66      8.94 o 
   8  -2   5      168.58      156.78     11.61 o 
  -8  -1   5       49.73       55.30     13.53 o 
  -7  -1   5      154.21      156.88     11.33 o 
  -6  -1   5       92.71       87.82      7.36 o 
  -5  -1   5       58.46       57.29      3.52 o 
  -4  -1   5      137.67      136.11      5.18 o 
  -3  -1   5      206.58      191.67      4.97 o 
  -2  -1   5        2.51        1.19      0.40 o 
  -1  -1   5        0.95        0.50      0.23 o 
   0  -1   5       88.29       89.23      2.17 o 
   1  -1   5     2654.11     2605.21     56.25 o 
   2  -1   5       10.15       16.11      1.28 o 
   3  -1   5      145.17      158.05      4.12 o 
   4  -1   5      199.51      216.87      5.94 o 
   5  -1   5     1486.39     1498.51     40.02 o 
   6  -1   5      138.44      134.75      4.77 o 
   7  -1   5       12.87       11.55      1.84 o 
   8  -1   5        1.53       -0.40      1.62 o 
   9  -1   5        7.36        6.48      2.22 o 
  -8   0   5        0.57       -0.57      2.71 o 
  -7   0   5       10.59        9.16      2.02 o 
  -6   0   5      497.84      493.38     15.48 o 
  -5   0   5      625.05      632.05     19.46 o 
  -4   0   5      296.35      308.51      7.92 o 
  -3   0   5      112.44      114.18      2.98 o 
  -2   0   5      339.82      340.13      7.75 o 
  -1   0   5      117.21      107.67      2.37 o 
   0   0   5      791.73      816.34     14.31 o 
   1   0   5        9.10        7.51      0.47 o 
   2   0   5      660.53      710.36     17.18 o 
   3   0   5      130.97      141.50      3.63 o 
   4   0   5      602.41      654.02     16.29 o 
   5   0   5       12.65       13.78      1.15 o 
   6   0   5      353.91      386.83     15.50 o 
   7   0   5        1.28        1.21      1.52 o 
   8   0   5       39.97       45.72      3.34 o 
   9   0   5       22.31       24.04      4.94 o 
  -8   1   5       24.54       22.99      2.90 o 
  -7   1   5        5.80        6.81      2.43 o 
  -6   1   5        1.85        1.06      0.90 o 
  -5   1   5      117.43      132.45      4.47 o 
  -4   1   5        0.24        0.17      0.59 o 
  -3   1   5       54.44       49.32      1.63 o 
  -2   1   5       17.30       21.08      1.11 o 
  -1   1   5       31.26       18.59      0.68 o 
   0   1   5        0.28        1.75      0.28 o 
   1   1   5       30.06       35.92      1.56 o 
   2   1   5      120.25      129.57      4.22 o 
   3   1   5      129.64      117.61      3.08 o 
   4   1   5     1990.00     2098.59     50.60 o 
   5   1   5     1184.17     1263.03     52.77 o 
   6   1   5       44.32       54.16      2.32 o 
   7   1   5       59.12       74.49      6.47 o 
   8   1   5      109.84      127.25     14.90 o 
   9   1   5       43.36       49.41      7.50 o 
  -8   2   5       98.04      102.16      4.92 o 
  -7   2   5       58.66       62.94      5.51 o 
  -6   2   5      122.64      122.62      5.31 o 
  -5   2   5       20.67       17.79      2.03 o 
  -4   2   5      155.61      147.79      4.58 o 
  -3   2   5     1815.25     1920.68     54.17 o 
  -2   2   5     1505.81     1464.17     35.71 o 
  -1   2   5      209.79      263.97      5.49 o 
   0   2   5      383.31      422.57      8.99 o 
   1   2   5      659.75      675.01     14.55 o 
   2   2   5      299.39      288.70      7.37 o 
   3   2   5      187.76      209.91      8.58 o 
   4   2   5       30.41       33.49      1.74 o 
   5   2   5        0.10        0.70      0.64 o 
   6   2   5       30.86       35.34      2.12 o 
   7   2   5      170.13      183.75     20.57 o 
   8   2   5       11.10        4.94      8.23 o 
   9   2   5        1.91        5.49     10.79 o 
  -8   3   5       20.65       15.73      2.53 o 
  -7   3   5      105.33      115.11      8.00 o 
  -6   3   5       22.02       19.02      2.02 o 
  -5   3   5      437.37      399.90     13.80 o 
  -4   3   5      167.86      154.33      5.34 o 
  -3   3   5        2.32        1.29      0.57 o 
  -2   3   5       19.05       15.96      0.96 o 
  -1   3   5      994.53     1101.90     26.93 o 
   0   3   5       57.26       51.03      2.43 o 
   1   3   5      351.53      353.68     11.58 o 
   2   3   5       50.68       39.80      1.82 o 
   3   3   5      844.25      770.89     22.83 o 
   4   3   5       28.57       39.44      2.96 o 
   5   3   5        3.44        3.37      1.05 o 
   6   3   5       99.39      106.78      7.86 o 
   7   3   5      107.85       79.35     16.64 o 
   8   3   5       52.06       43.33     14.99 o 
   9   3   5       17.09        4.21     10.60 o 
  -8   4   5      238.78      249.25     11.95 o 
  -7   4   5        4.84        6.34      1.92 o 
  -6   4   5      279.12      268.71     10.29 o 
  -5   4   5       76.52       69.54      3.21 o 
  -4   4   5     1235.49     1198.61     36.67 o 
  -3   4   5      207.14      182.56      8.20 o 
  -2   4   5       34.09       20.34      1.11 o 
  -1   4   5       15.77       14.60      1.44 o 
   0   4   5     2092.57     2030.31     65.31 o 
   1   4   5     1820.87     1768.47     63.81 o 
   2   4   5      712.94      753.15     27.84 o 
   3   4   5        4.64        4.35      0.94 o 
   4   4   5       62.47       50.46     10.70 o 
   5   4   5      356.70      394.75     22.31 o 
   6   4   5        0.69        2.01      5.49 o 
   7   4   5        3.14        1.10      7.31 o 
   8   4   5      128.19       97.09     21.03 o 
   9   4   5       66.51       74.23     20.48 o 
  -8   5   5        9.24       10.15      2.72 o 
  -7   5   5       71.71       78.48      5.18 o 
  -6   5   5       51.49       48.30      3.33 o 
  -5   5   5      128.90      121.72      6.65 o 
  -4   5   5       31.85       33.57      1.90 o 
  -3   5   5       13.57       11.91      1.45 o 
  -2   5   5       80.16       98.91      3.72 o 
  -1   5   5       15.99       25.16      1.28 o 
   0   5   5      150.67      154.01      5.71 o 
   1   5   5       44.82       60.00      2.59 o 
   2   5   5      174.66      153.08     10.23 o 
   3   5   5       51.56       46.11      2.98 o 
   4   5   5      154.86      149.39      6.52 o 
   5   5   5      100.34       77.54     17.46 o 
   6   5   5        3.14        1.65      6.22 o 
   7   5   5       65.54       36.20     12.43 o 
   8   5   5      110.55       68.02     17.55 o 
   9   5   5      327.99      178.63     29.99 o 
  -7   6   5       57.35       83.56      8.78 o 
  -6   6   5        0.82        1.03      2.37 o 
  -5   6   5      159.38      153.36     12.88 o 
  -4   6   5        0.00       -0.54      0.79 o 
  -3   6   5      113.69       95.00      8.32 o 
  -2   6   5      139.14      161.08      6.55 o 
  -1   6   5      435.04      417.89     13.60 o 
   0   6   5      485.81      485.55     18.50 o 
   1   6   5        3.17        2.08      0.58 o 
   2   6   5      199.98      181.43      5.95 o 
   3   6   5      403.17      381.88     11.68 o 
   4   6   5      525.31      473.81     31.91 o 
   5   6   5       40.38       40.77      6.77 o 
   6   6   5        4.38        1.46      5.49 o 
   7   6   5       35.78       38.40     13.35 o 
   8   6   5       71.35       58.33     16.82 o 
   9   6   5       38.41       13.16     12.62 o 
  -6   7   5       52.44       44.06      6.03 o 
  -5   7   5      193.08      166.07     14.90 o 
  -4   7   5      175.21      171.88      9.31 o 
  -3   7   5       60.21       74.78      6.40 o 
  -2   7   5        2.60        3.66      1.29 o 
  -1   7   5       23.55       23.29      1.79 o 
   0   7   5      160.47      153.69      5.74 o 
   1   7   5      497.58      446.13     12.23 o 
   2   7   5      113.04      115.47      3.67 o 
   3   7   5       34.31       39.41      1.95 o 
   4   7   5       12.48       14.71      2.21 o 
   5   7   5        1.59        1.06      1.10 o 
   6   7   5      108.00       95.44     17.19 o 
   7   7   5       58.71       37.85     13.16 o 
   8   7   5       16.27       10.79      9.87 o 
  -6   8   5        0.39        1.28      2.19 o 
  -5   8   5       44.38       38.45      4.16 o 
  -4   8   5        0.69        0.91      1.83 o 
  -3   8   5       52.96       50.83      5.49 o 
  -2   8   5        0.05        0.45      1.09 o 
  -1   8   5       54.38       41.60      2.99 o 
   0   8   5       58.75       57.81      2.92 o 
   1   8   5        7.25        4.10      1.21 o 
   2   8   5      111.58      107.34      4.12 o 
   3   8   5       39.28       33.15      1.79 o 
   4   8   5        1.77        2.00      0.74 o 
   5   8   5      114.98      105.92      8.33 o 
   6   8   5      188.36      235.50     27.79 o 
   7   8   5       14.42        7.86      8.96 o 
   8   8   5        4.33        3.11      9.87 o 
  -5   9   5      240.51      241.53     16.82 o 
  -4   9   5      120.04      108.79      9.14 o 
  -3   9   5        1.14        1.83      2.01 o 
  -2   9   5       10.94       14.24      3.01 o 
  -1   9   5      211.38      212.38      7.93 o 
   0   9   5      327.32      303.46      9.53 o 
   1   9   5        0.02        0.01      0.67 o 
   2   9   5       39.42       40.95      3.03 o 
   3   9   5        1.02        0.45      0.72 o 
   4   9   5      194.91      212.81      6.88 o 
   5   9   5      157.75      167.33      8.50 o 
   6   9   5       11.66       13.12      2.96 o 
   7   9   5        0.52       13.35      9.51 o 
  -4  10   5       29.35       36.75      5.30 o 
  -3  10   5      114.25      116.85      6.43 o 
  -2  10   5      142.74      154.36     15.27 o 
  -1  10   5       53.78       55.41      4.53 o 
   0  10   5        0.62       -0.35      0.86 o 
   1  10   5        6.19        4.93      1.35 o 
   2  10   5       19.71       20.34      1.98 o 
   3  10   5       61.83       59.23      2.96 o 
   4  10   5        1.86        3.02      1.10 o 
   5  10   5       75.15       72.09      4.45 o 
   6  10   5       41.47       40.77      5.30 o 
  -2  11   5       37.65       42.90      3.73 o 
  -1  11   5      217.92      231.15     10.75 o 
   0  11   5        1.05        0.40      1.19 o 
   1  11   5        6.36        4.28      2.30 o 
   2  11   5       50.16       55.75      4.52 o 
   3  11   5        5.03        5.04      1.56 o 
  -4  -7   6      125.45      120.12     14.81 o 
  -3  -7   6      223.20      274.05     16.08 o 
  -2  -7   6       15.49       17.68      3.13 o 
  -1  -7   6       54.99       56.24      7.35 o 
   0  -7   6       45.24       54.68      5.86 o 
   1  -7   6       77.25       84.93      9.11 o 
   2  -7   6       10.88        7.91      2.43 o 
   3  -7   6       31.95       30.20      3.92 o 
  -5  -6   6      204.43      247.70     18.47 o 
  -4  -6   6       79.47       89.41      7.84 o 
  -3  -6   6        1.17        5.03      2.60 o 
  -2  -6   6       31.66       33.97      3.10 o 
  -1  -6   6      169.90      150.41      9.80 o 
   0  -6   6        0.01       -0.17      1.57 o 
   1  -6   6       32.68       27.87      3.13 o 
   2  -6   6        2.52        5.36      2.17 o 
   3  -6   6       73.97       76.70      6.96 o 
   4  -6   6        4.18        8.82      2.54 o 
   5  -6   6        5.40        2.56      2.19 o 
  -6  -5   6        1.98        1.85      3.07 o 
  -5  -5   6       34.34       30.26      4.18 o 
  -4  -5   6        5.64        5.69      2.52 o 
  -3  -5   6        4.71        7.03      2.46 o 
  -2  -5   6        0.59        0.64      1.25 o 
  -1  -5   6       90.21      105.45      5.59 o 
   0  -5   6      180.09      180.12      6.61 o 
   1  -5   6       27.90       26.55      2.48 o 
   2  -5   6        5.15        8.09      2.16 o 
   3  -5   6       75.16       77.74      4.19 o 
   4  -5   6      172.50      184.38      7.37 o 
   5  -5   6       21.77       21.99      3.95 o 
   6  -5   6        0.63        0.38      1.77 o 
  -7  -4   6       63.64       80.27      9.87 o 
  -6  -4   6      142.58      149.55      9.93 o 
  -5  -4   6        2.33        0.57      2.19 o 
  -4  -4   6       41.63       42.87      4.26 o 
  -3  -4   6      349.39      350.26     18.84 o 
  -2  -4   6      218.86      230.28      7.54 o 
  -1  -4   6        9.49        7.93      1.35 o 
   0  -4   6      284.42      267.63      9.03 o 
   1  -4   6      544.02      503.59     15.66 o 
   2  -4   6       68.75       77.00      4.83 o 
   3  -4   6        8.21       11.36      1.75 o 
   4  -4   6       18.46       15.26      1.36 o 
   5  -4   6        3.78        2.56      0.95 o 
   6  -4   6       41.08       42.09      2.66 o 
   7  -4   6       15.68       19.07      2.55 o 
  -7  -3   6       48.93       49.84      6.27 o 
  -6  -3   6      172.16      199.72     12.62 o 
  -5  -3   6        0.25       -1.08      1.93 o 
  -4  -3   6       71.34       63.74      7.44 o 
  -3  -3   6       86.44       74.91      3.23 o 
  -2  -3   6       56.11       48.78      2.45 o 
  -1  -3   6       66.18       57.04      2.38 o 
   0  -3   6      167.16      143.15      4.65 o 
   1  -3   6       43.45       45.30      2.67 o 
   2  -3   6      555.31      511.50     13.96 o 
   3  -3   6        1.78        4.49      0.96 o 
   4  -3   6       97.00       83.33      2.99 o 
   5  -3   6      190.13      194.58      6.04 o 
   6  -3   6       20.65       20.86      1.83 o 
   7  -3   6      276.50      299.96     15.37 o 
  -8  -2   6       18.94       18.28     11.34 o 
  -7  -2   6        3.77        0.12      3.11 o 
  -6  -2   6       57.86       57.39      6.11 o 
  -5  -2   6      183.25      183.22     19.11 o 
  -4  -2   6      647.32      653.08     21.84 o 
  -3  -2   6       37.62       35.07      1.77 o 
  -2  -2   6      359.64      345.65      9.61 o 
  -1  -2   6      506.02      490.48     12.57 o 
   0  -2   6     1605.41     1520.70     34.99 o 
   1  -2   6     1067.19     1052.69     27.73 o 
   2  -2   6        9.76       12.16      1.44 o 
   3  -2   6      230.60      211.01      6.37 o 
   4  -2   6      105.81      103.43      3.48 o 
   5  -2   6       16.98       16.74      1.51 o 
   6  -2   6        5.70        4.43      1.27 o 
   7  -2   6       38.59       40.60      3.33 o 
   8  -2   6       46.71       43.43      4.03 o 
  -8  -1   6       39.60       44.13      3.99 o 
  -7  -1   6      211.25      222.75     22.08 o 
  -6  -1   6      384.25      374.76     25.84 o 
  -5  -1   6        2.58        2.22      1.15 o 
  -4  -1   6        5.79        4.44      0.92 o 
  -3  -1   6       49.07       43.00      1.60 o 
  -2  -1   6      699.03      702.79     14.91 o 
  -1  -1   6      483.76      472.88      9.42 o 
   0  -1   6        5.43        5.70      0.51 o 
   1  -1   6      291.83      260.75      6.09 o 
   2  -1   6      113.43       93.07      2.55 o 
   3  -1   6      292.03      248.69      6.61 o 
   4  -1   6       52.35       41.35      1.89 o 
   5  -1   6       23.87       23.05      1.71 o 
   6  -1   6      165.25      166.24      7.49 o 
   7  -1   6        5.30        2.89      1.24 o 
   8  -1   6        0.00       -1.64      1.64 o 
  -8   0   6        6.54        6.68      2.31 o 
  -7   0   6      102.79       97.91      5.43 o 
  -6   0   6      137.74      141.90      4.73 o 
  -5   0   6      330.60      319.04      9.03 o 
  -4   0   6        5.79        6.17      0.88 o 
  -3   0   6      157.84      146.75      3.72 o 
  -2   0   6      188.64      167.93      3.63 o 
  -1   0   6      313.81      302.03      6.13 o 
   0   0   6       30.37       52.04      1.62 o 
   1   0   6       38.87       37.53      1.27 o 
   2   0   6      190.44      194.58      4.66 o 
   3   0   6     1436.30     1441.51     35.36 o 
   4   0   6       82.23       81.56      2.78 o 
   5   0   6       14.96       14.05      1.23 o 
   6   0   6      112.25      116.06      5.17 o 
   7   0   6      475.68      476.56     18.02 o 
   8   0   6       20.96       21.44      7.55 o 
   9   0   6        8.64       10.55      3.78 o 
  -8   1   6       67.59       68.13      6.58 o 
  -7   1   6       94.75       94.50      5.19 o 
  -6   1   6       50.45       51.37      2.49 o 
  -5   1   6       55.07       55.20      2.14 o 
  -4   1   6      629.91      614.39     14.22 o 
  -3   1   6     1955.92     1873.01     40.50 o 
  -2   1   6      723.23      736.45     15.68 o 
  -1   1   6      231.13      222.33      4.32 o 
   0   1   6       16.13       21.74      0.81 o 
   1   1   6       48.95       33.72      1.17 o 
   2   1   6      153.24      144.48      3.36 o 
   3   1   6        0.50        1.19      0.47 o 
   4   1   6        1.60        0.42      0.61 o 
   5   1   6       17.37       17.35      1.30 o 
   6   1   6      268.00      310.04      9.78 o 
   7   1   6       73.64       80.94      7.79 o 
   8   1   6       19.12       19.52      7.86 o 
   9   1   6        0.04       -0.41      2.89 o 
  -8   2   6        0.08       -1.62      2.11 o 
  -7   2   6       18.82       20.74      3.77 o 
  -6   2   6       24.02       22.05      2.13 o 
  -5   2   6       73.06       72.02      3.53 o 
  -4   2   6      295.87      291.21      6.91 o 
  -3   2   6       13.74       16.03      1.03 o 
  -2   2   6        2.21        1.33      0.44 o 
  -1   2   6      148.88      135.11      2.71 o 
   0   2   6       62.35       49.07      1.27 o 
   1   2   6      140.98      116.93      2.87 o 
   2   2   6      184.00      155.60      3.45 o 
   3   2   6        0.00       -0.28      0.45 o 
   4   2   6      170.90      196.93      8.23 o 
   5   2   6      503.58      532.85     22.70 o 
   6   2   6      308.66      310.14     18.30 o 
   7   2   6      174.96      161.77     30.63 o 
   8   2   6       27.53       21.79      3.76 o 
   9   2   6        1.08        7.31     10.60 o 
  -8   3   6       41.23       39.57      3.29 o 
  -7   3   6       15.47       14.02      1.88 o 
  -6   3   6       92.43       97.94      4.60 o 
  -5   3   6       63.40       63.64      3.39 o 
  -4   3   6      251.49      240.33      7.00 o 
  -3   3   6       67.95       72.22      2.59 o 
  -2   3   6      157.11      157.91      4.49 o 
  -1   3   6     1005.51     1045.81     21.58 o 
   0   3   6      780.05      750.91     15.36 o 
   1   3   6      319.82      329.62      8.18 o 
   2   3   6      157.23      160.86      4.21 o 
   3   3   6      715.95      754.59     19.91 o 
   4   3   6      477.58      535.78     27.51 o 
   5   3   6       35.15       39.09      3.87 o 
   6   3   6       29.44       29.80      2.19 o 
   7   3   6      136.33      148.26     12.16 o 
   8   3   6       66.84       64.54     17.00 o 
   9   3   6       51.06       48.45     17.19 o 
  -8   4   6       32.87       33.76      3.87 o 
  -7   4   6      204.83      209.57      8.59 o 
  -6   4   6       33.00       30.10      2.65 o 
  -5   4   6       37.59       32.87      2.57 o 
  -4   4   6       13.23       11.78      1.61 o 
  -3   4   6      513.09      434.64     14.93 o 
  -2   4   6      123.87      107.68      3.77 o 
  -1   4   6       15.17       14.82      1.08 o 
   0   4   6        0.59        2.95      0.48 o 
   1   4   6       76.90       85.57      3.43 o 
   2   4   6      194.41      161.81      5.48 o 
   3   4   6       60.22       56.95      4.38 o 
   4   4   6       49.99       44.89      6.36 o 
   5   4   6      201.59      209.53     12.62 o 
   6   4   6       63.98       35.84     11.34 o 
   7   4   6        0.10        3.84      7.31 o 
   8   4   6       44.92       34.56     14.08 o 
   9   4   6       80.23       61.62     18.47 o 
  -7   5   6        2.06       -1.84      1.84 o 
  -6   5   6       45.77       49.18      4.14 o 
  -5   5   6       21.32       22.06      1.80 o 
  -4   5   6      260.09      248.36      7.90 o 
  -3   5   6       39.95       35.64      2.49 o 
  -2   5   6     2398.85     2325.60     75.73 o 
  -1   5   6      343.41      335.91      8.69 o 
   0   5   6      130.14      124.45      4.14 o 
   1   5   6      129.48      124.27      5.47 o 
   2   5   6     2395.28     2292.99     82.69 o 
   3   5   6      236.82      235.31     11.06 o 
   4   5   6       34.22       36.81      5.49 o 
   5   5   6        8.19       11.21      5.94 o 
   6   5   6        9.03        0.55      6.40 o 
   7   5   6      100.36       61.80     15.54 o 
   8   5   6       42.99       20.48     12.43 o 
   9   5   6       11.97       11.52     12.07 o 
  -7   6   6       73.66       68.75      7.86 o 
  -6   6   6       21.79       21.54      3.59 o 
  -5   6   6      115.53      113.32      7.66 o 
  -4   6   6        6.30        4.12      1.39 o 
  -3   6   6       48.61       65.80      4.69 o 
  -2   6   6       18.01       16.92      1.94 o 
  -1   6   6       13.79        9.40      1.15 o 
   0   6   6       58.64       59.73      4.08 o 
   1   6   6      543.42      523.80     16.69 o 
   2   6   6       91.55       78.27      3.96 o 
   3   6   6       55.09       53.34      3.42 o 
   4   6   6      302.36      307.90     11.54 o 
   5   6   6       39.86       50.02     13.99 o 
   6   6   6        0.05       17.00      8.78 o 
   7   6   6       29.99       15.36     10.24 o 
   8   6   6       17.54        7.86     10.60 o 
   9   6   6        3.61        0.55     10.97 o 
  -6   7   6       71.13       63.26      7.31 o 
  -5   7   6       27.00       25.52      3.82 o 
  -4   7   6       16.38       19.05      2.91 o 
  -3   7   6      243.68      238.22     11.92 o 
  -2   7   6        0.01        0.52      0.88 o 
  -1   7   6      124.65      112.89      5.50 o 
   0   7   6       62.13       70.85      3.23 o 
   1   7   6      657.73      647.95     20.48 o 
   2   7   6      294.09      285.84      9.71 o 
   3   7   6      116.19      114.42      5.01 o 
   4   7   6        3.88        0.37      1.25 o 
   5   7   6      131.37      122.11      8.95 o 
   6   7   6      129.00      117.56     19.02 o 
   7   7   6        7.31       -0.18      7.86 o 
   8   7   6       23.57       17.74     12.25 o 
  -5   8   6       85.72       70.47     13.62 o 
  -4   8   6       31.00       33.64      4.57 o 
  -3   8   6       68.36       65.09      6.58 o 
  -2   8   6      133.46      129.93      5.45 o 
  -1   8   6      109.80      105.68      4.57 o 
   0   8   6        8.60        9.25      1.40 o 
   1   8   6       36.96       35.34      2.29 o 
   2   8   6       77.23       71.27      3.35 o 
   3   8   6      243.89      238.75      8.48 o 
   4   8   6       88.18       94.23      4.73 o 
   5   8   6       69.10       75.50      4.11 o 
   6   8   6        0.95        6.41      2.12 o 
   7   8   6        0.52        9.14      9.87 o 
   8   8   6       10.51       10.06     10.79 o 
  -5   9   6        4.48       -1.65      2.01 o 
  -4   9   6        0.03       -0.55      1.65 o 
  -3   9   6      140.08      119.58      9.87 o 
  -2   9   6      134.92      129.96      5.64 o 
  -1   9   6       22.07       19.79      1.96 o 
   0   9   6       17.53       22.10      1.99 o 
   1   9   6       32.34       30.93      3.01 o 
   2   9   6       12.28       15.56      1.64 o 
   3   9   6       18.12       22.03      1.78 o 
   4   9   6        8.94        9.86      1.68 o 
   5   9   6       11.43        9.37      1.80 o 
   6   9   6       34.10       38.25      7.95 o 
   7   9   6       54.62       46.06      5.25 o 
  -3  10   6       88.57      111.59      6.35 o 
  -2  10   6       82.79       85.10      5.76 o 
  -1  10   6       10.87       14.14      2.14 o 
   0  10   6       16.67       11.91      1.69 o 
   1  10   6       46.71       49.78      4.02 o 
   2  10   6      200.71      198.05      7.57 o 
   3  10   6        7.69        7.31      1.33 o 
   4  10   6        6.32        7.08      1.37 o 
   5  10   6       83.87       92.79      5.23 o 
   6  10   6      149.01      147.55     10.97 o 
  -2  11   6        2.37        1.83      1.49 o 
  -1  11   6       65.74       66.91      4.74 o 
   0  11   6       56.09       61.93      4.30 o 
   1  11   6       36.27       36.86      2.82 o 
   2  11   6        7.44        6.15      1.46 o 
   3  11   6        7.50        6.44      1.36 o 
   4  11   6        1.06        1.46      1.15 o 
  -2  -7   7       40.46       64.91     11.15 o 
  -1  -7   7       69.81       85.63      8.42 o 
   0  -7   7       34.71       48.02      6.71 o 
   1  -7   7       12.80       11.99      2.95 o 
  -4  -6   7       67.48       69.43      7.17 o 
  -3  -6   7        3.27        1.61      2.87 o 
  -2  -6   7       42.46       26.81      3.32 o 
  -1  -6   7      108.29      116.10     14.08 o 
   0  -6   7        9.98        5.60      2.26 o 
   1  -6   7       28.00       25.03      3.37 o 
   2  -6   7       75.40       81.25      6.35 o 
   3  -6   7      303.46      302.57     17.62 o 
   4  -6   7       17.02       16.47      3.16 o 
  -5  -5   7        7.96        5.32      3.23 o 
  -4  -5   7      186.63      214.65     12.96 o 
  -3  -5   7      162.39      167.30     10.67 o 
  -2  -5   7       20.90       25.49      3.06 o 
  -1  -5   7        0.84        1.32      1.88 o 
   0  -5   7       59.76       56.58      4.34 o 
   1  -5   7      147.19      129.25      8.55 o 
   2  -5   7        2.78        1.64      1.90 o 
   3  -5   7       41.94       33.91      6.44 o 
   4  -5   7        4.41        8.38      1.99 o 
   5  -5   7      179.50      188.01      9.20 o 
  -6  -4   7       29.90       36.40      8.10 o 
  -5  -4   7       48.05       57.78     10.69 o 
  -4  -4   7        0.36        0.34      2.23 o 
  -3  -4   7       55.98       48.18      6.31 o 
  -2  -4   7        0.49        0.03      1.31 o 
  -1  -4   7       71.17       81.48      4.63 o 
   0  -4   7       24.52       26.62      2.18 o 
   1  -4   7      161.47      181.74      8.31 o 
   2  -4   7      228.88      223.39      8.14 o 
   3  -4   7        4.35        5.46      1.57 o 
   4  -4   7       26.46       23.08      1.63 o 
   5  -4   7       37.68       42.82      2.40 o 
   6  -4   7      123.76      135.99      5.83 o 
  -7  -3   7        0.29       -2.93      8.04 o 
  -6  -3   7       14.99       21.40      3.72 o 
  -5  -3   7       95.40      100.90      7.22 o 
  -4  -3   7       88.69       78.80      6.25 o 
  -3  -3   7        0.48       -0.22      1.29 o 
  -2  -3   7       12.84        9.70      1.33 o 
  -1  -3   7      596.29      553.24     15.07 o 
   0  -3   7      827.36      806.88     21.40 o 
   1  -3   7       76.06       74.39      2.84 o 
   2  -3   7       34.77       28.64      1.88 o 
   3  -3   7      260.28      243.91      7.39 o 
   4  -3   7       49.48       47.63      2.30 o 
   5  -3   7        0.04        0.10      0.96 o 
   6  -3   7       15.96       17.45      1.97 o 
   7  -3   7       26.28       27.78      2.51 o 
  -7  -2   7      161.76      184.85     14.26 o 
  -6  -2   7        6.16        7.34      3.54 o 
  -5  -2   7       19.18       18.83      3.06 o 
  -4  -2   7      235.02      264.91     12.52 o 
  -3  -2   7        4.00        1.54      0.80 o 
  -2  -2   7      126.47      107.99      4.13 o 
  -1  -2   7        2.16        3.00      0.64 o 
   0  -2   7       40.02       42.01      1.77 o 
   1  -2   7       24.36       18.76      1.69 o 
   2  -2   7      508.03      450.76     12.49 o 
   3  -2   7      100.86       86.40      3.41 o 
   4  -2   7      348.18      351.65      8.49 o 
   5  -2   7        9.27        9.15      1.31 o 
   6  -2   7       55.68       51.52      3.62 o 
   7  -2   7        1.12        0.90      1.24 o 
   8  -2   7       65.35       66.77      6.42 o 
  -7  -1   7        0.46        1.19      2.35 o 
  -6  -1   7      110.08      109.72      5.86 o 
  -5  -1   7       57.93       60.93      3.86 o 
  -4  -1   7      130.94      140.85      8.51 o 
  -3  -1   7      454.53      429.48     10.18 o 
  -2  -1   7     1416.59     1303.51     32.12 o 
  -1  -1   7       73.21       66.06      2.85 o 
   0  -1   7       51.47       51.64      1.73 o 
   1  -1   7      358.67      340.11      7.88 o 
   2  -1   7      350.53      348.15      8.14 o 
   3  -1   7      473.84      466.14      9.90 o 
   4  -1   7        2.01        1.43      0.83 o 
   5  -1   7       45.79       46.15      3.19 o 
   6  -1   7       50.12       50.78      2.71 o 
   7  -1   7       20.81       23.28      3.02 o 
   8  -1   7       36.33       33.03      3.33 o 
  -7   0   7        5.68        3.54      2.01 o 
  -6   0   7       27.07       24.21      2.72 o 
  -5   0   7      307.73      321.98     12.20 o 
  -4   0   7      446.96      471.57     11.55 o 
  -3   0   7       37.38       36.60      1.40 o 
  -2   0   7        8.94        8.23      0.59 o 
  -1   0   7       19.93       19.59      0.82 o 
   0   0   7      765.32      750.50     15.37 o 
   1   0   7      329.36      329.25      7.57 o 
   2   0   7      101.18       94.32      2.40 o 
   3   0   7       16.51       16.71      0.94 o 
   4   0   7      185.42      180.32      5.21 o 
   5   0   7       69.87       68.21      2.73 o 
   6   0   7       10.44       10.58      1.47 o 
   7   0   7       53.40       58.70      3.22 o 
   8   0   7       29.71       30.98      3.08 o 
  -8   1   7       69.14       62.03      4.95 o 
  -7   1   7       12.78       15.23      1.99 o 
  -6   1   7       29.99       30.26      2.38 o 
  -5   1   7      168.11      170.47      4.89 o 
  -4   1   7        9.90       10.11      0.99 o 
  -3   1   7       41.28       41.32      1.50 o 
  -2   1   7       19.07       18.32      1.27 o 
  -1   1   7      163.09      174.42      3.68 o 
   0   1   7       42.37       41.15      1.25 o 
   1   1   7      131.45      128.98      2.98 o 
   2   1   7        0.14       -0.24      0.33 o 
   3   1   7       33.60       33.64      1.50 o 
   4   1   7      554.31      554.99     15.56 o 
   5   1   7      994.59     1034.96     27.80 o 
   6   1   7        1.41        1.54      0.88 o 
   7   1   7        4.77        3.05      1.67 o 
   8   1   7       59.21       63.51     10.06 o 
   9   1   7      187.51      211.82     44.25 o 
  -8   2   7        2.13        2.12      1.85 o 
  -7   2   7       83.34       84.60      4.86 o 
  -6   2   7      310.84      314.06      9.92 o 
  -5   2   7      146.78      157.12      4.75 o 
  -4   2   7       13.62       13.41      1.01 o 
  -3   2   7      357.41      349.46      8.40 o 
  -2   2   7      749.59      724.25     14.89 o 
  -1   2   7      435.42      412.15      8.57 o 
   0   2   7      100.91       97.65      2.38 o 
   1   2   7      223.64      219.24      4.24 o 
   2   2   7       62.85       67.72      1.68 o 
   3   2   7      254.13      253.33      7.27 o 
   4   2   7      512.41      553.52     15.09 o 
   5   2   7        0.39        0.17      0.80 o 
   6   2   7       11.76       11.95      2.08 o 
   7   2   7      101.20      127.08      6.76 o 
   8   2   7      234.07      230.41     14.87 o 
   9   2   7       13.42       -0.91      9.69 o 
  -7   3   7       30.91       31.94      2.37 o 
  -6   3   7        2.35        0.69      1.64 o 
  -5   3   7        1.34        0.07      1.26 o 
  -4   3   7      146.22      141.84      4.29 o 
  -3   3   7      435.73      440.83     11.39 o 
  -2   3   7      186.53      189.50      5.40 o 
  -1   3   7       59.01       58.60      1.78 o 
   0   3   7       60.86       56.74      1.67 o 
   1   3   7        1.83        1.16      0.34 o 
   2   3   7       28.15       24.68      1.25 o 
   3   3   7      172.87      163.97      4.41 o 
   4   3   7      482.87      469.78     14.86 o 
   5   3   7       21.24       24.45      1.94 o 
   6   3   7       17.74       20.83      2.03 o 
   7   3   7       62.43       54.65     12.62 o 
   8   3   7      110.46      121.53     23.22 o 
   9   3   7       11.32        0.00     10.42 o 
  -7   4   7       65.66       73.02      8.23 o 
  -6   4   7       12.99       11.35      1.93 o 
  -5   4   7        5.33        7.06      1.60 o 
  -4   4   7      183.08      185.64     12.86 o 
  -3   4   7      140.63      144.59      5.78 o 
  -2   4   7       89.61       87.15      3.31 o 
  -1   4   7       26.57       33.47      1.27 o 
   0   4   7       32.74       34.08      1.37 o 
   1   4   7      637.03      668.92     16.71 o 
   2   4   7      660.77      615.68     17.16 o 
   3   4   7       22.68       30.52      2.70 o 
   4   4   7        6.76        7.90      1.00 o 
   5   4   7      228.53      229.64     13.90 o 
   6   4   7      362.27      380.67     21.94 o 
   7   4   7      146.87       80.27     17.37 o 
   8   4   7       39.13       15.91     11.88 o 
   9   4   7       36.26       27.43     15.54 o 
  -7   5   7       35.94       32.34      5.67 o 
  -6   5   7       93.47       95.46      4.83 o 
  -5   5   7      517.45      516.32     18.08 o 
  -4   5   7        3.18        6.27      1.42 o 
  -3   5   7      112.86       98.10      5.32 o 
  -2   5   7        4.69        4.77      1.22 o 
  -1   5   7      575.07      502.77     12.58 o 
   0   5   7      287.89      273.16      8.31 o 
   1   5   7       89.83      102.20      5.95 o 
   2   5   7        0.13       -0.08      0.67 o 
   3   5   7       54.49       53.77      5.57 o 
   4   5   7      102.01      104.15      9.14 o 
   5   5   7       77.58       77.90     10.42 o 
   6   5   7        1.51        5.12      7.31 o 
   7   5   7       36.76        9.32      8.96 o 
   8   5   7       11.54       16.64     11.88 o 
   9   5   7        8.63        9.32     11.70 o 
  -7   6   7      102.40      109.52     10.06 o 
  -6   6   7       63.91       56.50      6.58 o 
  -5   6   7       29.59       20.33      3.33 o 
  -4   6   7      137.84      139.03      6.75 o 
  -3   6   7       29.65       31.81      5.94 o 
  -2   6   7      177.06      145.04      6.31 o 
  -1   6   7        8.63        7.46      1.82 o 
   0   6   7     1559.91     1552.32     56.71 o 
   1   6   7      456.31      468.81     18.16 o 
   2   6   7       18.89       23.92      2.11 o 
   3   6   7       21.22       24.75      4.37 o 
   4   6   7      570.63      494.41     27.18 o 
   5   6   7       58.46       61.80      5.12 o 
   6   6   7        4.92       -1.28      5.49 o 
   7   6   7        1.38       -5.85      6.58 o 
   8   6   7       63.39       41.87     15.72 o 
  -6   7   7      292.94      298.21     19.75 o 
  -5   7   7       34.89       31.22      2.99 o 
  -4   7   7       26.21       29.89      3.48 o 
  -3   7   7       67.30       76.33      6.31 o 
  -2   7   7        0.31        0.79      0.77 o 
  -1   7   7       71.11       79.56      5.91 o 
   0   7   7      369.33      378.65     12.61 o 
   1   7   7      364.59      347.50     11.65 o 
   2   7   7        0.88        0.64      0.78 o 
   3   7   7      395.74      379.39     15.07 o 
   4   7   7      132.39      138.88      6.50 o 
   5   7   7       22.19       25.36      3.42 o 
   6   7   7       41.81       34.92     11.52 o 
   7   7   7       22.75       32.91     12.80 o 
   8   7   7       35.19       19.56     12.43 o 
  -5   8   7        0.58        0.10      1.71 o 
  -4   8   7       62.06       47.50      4.94 o 
  -3   8   7       32.60       38.03      4.94 o 
  -2   8   7       21.87       23.71      2.12 o 
  -1   8   7      191.96      187.12      7.16 o 
   0   8   7       10.07        8.73      1.31 o 
   1   8   7       11.10        7.47      1.21 o 
   2   8   7        9.77        9.41      1.24 o 
   3   8   7       66.08       60.21      3.67 o 
   4   8   7       18.01       15.45      1.93 o 
   5   8   7       46.55       43.74      4.66 o 
   6   8   7        0.70       -1.54      2.10 o 
   7   8   7       95.17       59.79     16.09 o 
  -4   9   7       47.83       50.28      6.22 o 
  -3   9   7       18.58       15.92      2.32 o 
  -2   9   7       23.55       22.08      2.45 o 
  -1   9   7      127.04      134.89      5.72 o 
   0   9   7      179.11      185.03      7.45 o 
   1   9   7       37.73       41.49      2.66 o 
   2   9   7        0.27       -0.53      0.65 o 
   3   9   7       17.83       22.64      2.37 o 
   4   9   7       95.24      100.41      5.34 o 
   5   9   7      174.69      178.79      8.32 o 
   6   9   7       40.43       42.78      5.30 o 
   7   9   7       18.97       20.66      4.02 o 
  -3  10   7       44.80       43.27      3.85 o 
  -2  10   7       63.26       59.78      3.73 o 
  -1  10   7      103.85      107.60      5.05 o 
   0  10   7       24.47       26.76      2.64 o 
   1  10   7       18.32       19.42      2.51 o 
   2  10   7       14.68       15.97      1.84 o 
   3  10   7       21.11       23.77      2.18 o 
   4  10   7       27.07       29.20      3.02 o 
   5  10   7       12.30       14.61      2.26 o 
   6  10   7       16.58       20.84      3.84 o 
  -1  11   7       91.57      103.20      5.24 o 
   0  11   7        0.17       -0.22      1.04 o 
   1  11   7        2.67        3.19      1.29 o 
   2  11   7        7.52        6.52      1.55 o 
   3  11   7       22.23       26.77      5.58 o 
   4  11   7      163.17      156.33     11.52 o 
  -2  -6   8        1.42        0.42      2.14 o 
  -1  -6   8       46.25       36.78      4.11 o 
   0  -6   8       57.52       64.72     11.15 o 
   1  -6   8       18.72       21.73      3.50 o 
   2  -6   8       10.60       12.39      3.05 o 
  -4  -5   8       52.41       65.88      6.98 o 
  -3  -5   8        6.58        8.20      3.24 o 
  -2  -5   8      365.27      389.13     16.03 o 
  -1  -5   8        5.69        7.42      2.39 o 
   0  -5   8      144.52      130.83      7.10 o 
   1  -5   8      144.29      160.48      8.08 o 
   2  -5   8        0.55        0.32      2.06 o 
   3  -5   8       16.34       17.06      2.82 o 
   4  -5   8       41.20       47.38      4.39 o 
  -5  -4   8      114.36      124.89     10.33 o 
  -4  -4   8        0.54        1.21      2.62 o 
  -3  -4   8        8.22        9.24      2.87 o 
  -2  -4   8      153.83      159.10      7.63 o 
  -1  -4   8      216.94      224.29      9.88 o 
   0  -4   8       23.19       30.58      3.24 o 
   1  -4   8        0.29       -0.38      1.23 o 
   2  -4   8       96.47       91.71      4.67 o 
   3  -4   8       74.95       68.08      5.43 o 
   4  -4   8        2.45        2.27      1.61 o 
   5  -4   8        5.75        7.62      2.35 o 
  -6  -3   8        2.77        0.45      2.88 o 
  -5  -3   8        5.65        4.63      2.68 o 
  -4  -3   8       47.12       45.19      6.34 o 
  -3  -3   8      102.99      123.85      6.74 o 
  -2  -3   8        0.38        0.37      1.38 o 
  -1  -3   8       10.29        9.92      1.62 o 
   0  -3   8        3.87        4.02      1.33 o 
   1  -3   8       26.86       29.70      2.39 o 
   2  -3   8       13.17       10.48      1.25 o 
   3  -3   8       38.07       50.60      4.82 o 
   4  -3   8       74.57       76.28      3.29 o 
   5  -3   8        1.87        0.82      1.07 o 
   6  -3   8        4.06        2.66      1.77 o 
  -6  -2   8        1.39        0.79      2.44 o 
  -5  -2   8       32.29       32.83      5.45 o 
  -4  -2   8        4.99        4.67      1.58 o 
  -3  -2   8      303.37      279.54      9.10 o 
  -2  -2   8      165.08      160.61      4.93 o 
  -1  -2   8        6.08        6.71      1.39 o 
   0  -2   8       94.89      103.31      3.27 o 
   1  -2   8      575.45      539.80     14.75 o 
   2  -2   8      157.37      158.35      5.13 o 
   3  -2   8       23.92       32.53      2.39 o 
   4  -2   8       43.41       43.74      2.32 o 
   5  -2   8      101.35       99.12      3.46 o 
   6  -2   8       22.54       24.29      1.98 o 
   7  -2   8        2.86        3.22      1.58 o 
  -7  -1   8       27.53       26.17      3.22 o 
  -6  -1   8       36.78       30.11      4.34 o 
  -5  -1   8       45.76       46.90      3.23 o 
  -4  -1   8        6.92        6.17      2.12 o 
  -3  -1   8       33.02       27.90      1.91 o 
  -2  -1   8      337.63      320.97      7.83 o 
  -1  -1   8      105.45      108.24      3.65 o 
   0  -1   8        8.06        4.83      0.72 o 
   1  -1   8        1.15        0.58      0.64 o 
   2  -1   8      433.36      408.32     10.46 o 
   3  -1   8      353.56      327.17      8.63 o 
   4  -1   8      245.53      244.39      8.26 o 
   5  -1   8        4.33        3.62      1.11 o 
   6  -1   8      202.92      195.68      7.53 o 
   7  -1   8      108.07      113.12      7.18 o 
   8  -1   8       10.10       10.79      9.51 o 
  -7   0   8       48.02       45.51      5.30 o 
  -6   0   8        4.46        2.72      1.80 o 
  -5   0   8        3.42        2.64      1.29 o 
  -4   0   8      169.82      175.06      5.18 o 
  -3   0   8       44.41       37.89      1.98 o 
  -2   0   8       64.18       65.44      2.21 o 
  -1   0   8      750.45      702.77     15.68 o 
   0   0   8     2154.52     2031.63     40.50 o 
   1   0   8       31.02       29.83      1.27 o 
   2   0   8      419.70      397.59      9.80 o 
   3   0   8      182.29      179.67      4.03 o 
   4   0   8      199.00      197.10      5.66 o 
   5   0   8       81.34       84.80      3.10 o 
   6   0   8        8.91        9.64      2.59 o 
   7   0   8       28.11       29.40      2.30 o 
   8   0   8        1.20        0.47      2.39 o 
  -7   1   8      206.35      205.79     21.12 o 
  -6   1   8       22.68       24.19      2.44 o 
  -5   1   8       40.81       35.33      2.11 o 
  -4   1   8       16.95       20.80      1.20 o 
  -3   1   8      869.81      857.28     16.84 o 
  -2   1   8      707.52      698.50     14.23 o 
  -1   1   8       17.95       15.35      0.79 o 
   0   1   8        0.63        1.12      0.38 o 
   1   1   8        1.31        1.15      0.42 o 
   2   1   8      908.80      891.65     18.26 o 
   3   1   8      495.31      474.30     10.24 o 
   4   1   8       57.77       60.48      2.33 o 
   5   1   8       39.71       38.73      2.37 o 
   6   1   8       77.98       86.08      3.86 o 
   7   1   8       10.04        8.57      1.70 o 
   8   1   8       32.37       32.29      4.92 o 
  -7   2   8       11.53       10.04      2.08 o 
  -6   2   8       88.60       80.91      4.72 o 
  -5   2   8        2.69        0.69      1.09 o 
  -4   2   8      470.66      443.93     10.66 o 
  -3   2   8      570.32      547.59     12.92 o 
  -2   2   8       82.36       80.17      2.52 o 
  -1   2   8       34.07       30.05      1.16 o 
   0   2   8       27.97       22.37      0.96 o 
   1   2   8      135.60      137.79      3.23 o 
   2   2   8      140.25      125.54      2.83 o 
   3   2   8       81.25       76.11      2.24 o 
   4   2   8       85.26       82.99      2.65 o 
   5   2   8        3.17        2.72      1.04 o 
   6   2   8      100.79      109.75      4.78 o 
   7   2   8      200.60      214.87     12.46 o 
   8   2   8        0.72        2.05      1.97 o 
  -7   3   8       37.32       36.15      4.11 o 
  -6   3   8       18.34       15.58      1.79 o 
  -5   3   8       76.33       78.02      4.81 o 
  -4   3   8      441.70      442.65     11.86 o 
  -3   3   8      446.87      439.20     10.50 o 
  -2   3   8       52.66       54.79      1.85 o 
  -1   3   8       20.94       15.05      1.39 o 
   0   3   8      360.52      332.73      7.32 o 
   1   3   8      329.39      308.79      6.14 o 
   2   3   8        4.39        6.12      0.65 o 
   3   3   8        0.03       -0.30      0.37 o 
   4   3   8       25.83       27.49      1.60 o 
   5   3   8      112.70      118.58      5.63 o 
   6   3   8      417.85      426.42     17.10 o 
   7   3   8      148.19      146.82     10.79 o 
   8   3   8       14.68       17.63      3.80 o 
  -7   4   8       32.74       37.28      3.36 o 
  -6   4   8       92.09       96.32      4.28 o 
  -5   4   8      187.01      167.52      6.92 o 
  -4   4   8      198.71      190.10      6.99 o 
  -3   4   8       17.35       12.19      1.41 o 
  -2   4   8       57.95       51.91      1.97 o 
  -1   4   8      703.93      700.43     15.85 o 
   0   4   8      196.19      200.46      5.51 o 
   1   4   8        4.90        6.49      0.74 o 
   2   4   8        0.09        0.42      0.71 o 
   3   4   8       13.05       13.31      1.09 o 
   4   4   8      216.42      188.33      5.69 o 
   5   4   8       34.53       29.42      4.30 o 
   6   4   8        1.26        2.16      1.46 o 
   7   4   8        1.60       -1.65      6.95 o 
   8   4   8        1.55       -3.29      8.78 o 
  -7   5   8       40.60       41.61      3.90 o 
  -6   5   8        4.46        4.92      2.47 o 
  -5   5   8      120.02      119.53      6.28 o 
  -4   5   8       24.27       26.93      2.23 o 
  -3   5   8        4.01        5.31      1.21 o 
  -2   5   8       25.85       31.00      1.90 o 
  -1   5   8        2.35        2.21      0.97 o 
   0   5   8       13.71       16.31      1.48 o 
   1   5   8       19.03       23.12      1.55 o 
   2   5   8       75.01       71.96      3.24 o 
   3   5   8      615.51      563.17     17.85 o 
   4   5   8      324.26      305.90     10.32 o 
   5   5   8       32.46       34.74     10.24 o 
   6   5   8       23.82       27.88      9.51 o 
   7   5   8      258.53      148.65     24.32 o 
   8   5   8      125.15       61.43     17.74 o 
  -6   6   8       68.29       65.64      7.13 o 
  -5   6   8       58.59       49.72      4.52 o 
  -4   6   8       37.46       39.97      4.57 o 
  -3   6   8      463.58      433.06     20.66 o 
  -2   6   8        0.44        0.67      0.79 o 
  -1   6   8       88.12       80.40      3.87 o 
   0   6   8      121.07      111.96      5.39 o 
   1   6   8     1007.71      926.21     34.53 o 
   2   6   8       84.84       76.66      4.06 o 
   3   6   8       18.36       23.25      1.85 o 
   4   6   8        3.27        3.85      1.02 o 
   5   6   8        0.26       -0.05      0.99 o 
   6   6   8       55.24       12.98      9.51 o 
   7   6   8       37.90       14.99     10.79 o 
   8   6   8        6.22        1.46      9.51 o 
  -6   7   8      112.52      113.91     10.24 o 
  -5   7   8       21.83       25.69      3.82 o 
  -4   7   8       39.88       27.97      6.22 o 
  -3   7   8       43.31       36.75      6.58 o 
  -2   7   8      213.46      215.16      9.73 o 
  -1   7   8       20.01       24.47      3.47 o 
   0   7   8      309.11      290.01     12.89 o 
   1   7   8       35.47       37.03      2.81 o 
   2   7   8      836.89      823.63     31.12 o 
   3   7   8        3.28        2.56      1.03 o 
   4   7   8      128.73      129.42      5.20 o 
   5   7   8        5.30        3.86      1.07 o 
   6   7   8      159.17      144.67      9.50 o 
   7   7   8       38.56       22.49     11.52 o 
   8   7   8       34.49       18.47     12.98 o 
  -5   8   8       14.78       18.47      3.84 o 
  -4   8   8      132.60       90.32     10.97 o 
  -3   8   8       10.33       12.57      2.47 o 
  -2   8   8        3.68        4.22      1.68 o 
  -1   8   8      107.02      100.80      4.57 o 
   0   8   8      164.19      171.72      6.68 o 
   1   8   8      194.45      202.40      9.01 o 
   2   8   8       94.07       99.80      5.26 o 
   3   8   8      243.84      237.69     10.30 o 
   4   8   8       22.14       29.00      5.12 o 
   5   8   8      100.95       97.03      4.36 o 
   6   8   8       12.72        8.41      2.74 o 
   7   8   8       19.21       17.92      3.84 o 
  -4   9   8       37.43       33.64      5.12 o 
  -3   9   8        4.76        3.27      1.40 o 
  -2   9   8       59.96       55.37      3.49 o 
  -1   9   8       40.51       43.36      2.98 o 
   0   9   8       28.48       27.55      2.31 o 
   1   9   8      219.69      217.47      8.12 o 
   2   9   8       85.96       87.03      6.49 o 
   3   9   8      136.84      132.31      9.51 o 
   4   9   8        3.32        3.04      1.22 o 
   5   9   8       31.67       32.13      4.06 o 
   6   9   8        0.06        1.10      1.65 o 
  -3  10   8        4.56        0.95      2.56 o 
  -2  10   8       60.95       66.49      7.14 o 
  -1  10   8       39.82       33.57      3.60 o 
   0  10   8       19.79       23.64      2.34 o 
   1  10   8       43.97       44.58      3.03 o 
   2  10   8       77.01       89.13      4.33 o 
   3  10   8       13.12       15.28      2.24 o 
   4  10   8        5.49        5.76      1.58 o 
   5  10   8       22.33       20.46      2.65 o 
  -1  11   8        6.92        7.40      1.77 o 
   0  11   8        9.01        9.56      2.12 o 
   1  11   8       83.35       83.51      8.05 o 
   2  11   8        9.90       13.00      1.89 o 
   3  11   8        8.21        6.74      2.38 o 
   4  11   8        0.02       -0.20      1.27 o 
  -2  -5   9      106.78      110.84      7.38 o 
  -1  -5   9       12.71        7.58      2.73 o 
   0  -5   9        3.48        2.19      2.39 o 
   1  -5   9        9.98        9.18      2.81 o 
   2  -5   9      120.92      141.43      7.86 o 
   3  -5   9       12.89       14.16      2.91 o 
  -4  -4   9       35.57       32.34      4.61 o 
  -3  -4   9        0.36        1.25      2.62 o 
  -2  -4   9        0.02        0.41      1.84 o 
  -1  -4   9       36.99       43.82      4.06 o 
   0  -4   9      188.73      204.96      9.57 o 
   1  -4   9        0.04       -0.65      1.57 o 
   2  -4   9      251.20      252.58     11.05 o 
   3  -4   9      262.64      274.86     10.35 o 
   4  -4   9       23.95       19.79      3.16 o 
  -5  -3   9       46.69       64.27      6.63 o 
  -4  -3   9      231.34      231.69     13.62 o 
  -3  -3   9       26.97       24.76      3.63 o 
  -2  -3   9       14.37       13.54      2.45 o 
  -1  -3   9        1.47        4.34      1.48 o 
   0  -3   9      171.41      168.50      6.64 o 
   1  -3   9      143.86      137.98      5.79 o 
   2  -3   9       25.10       31.61      4.06 o 
   3  -3   9        2.34        2.23      1.06 o 
   4  -3   9      128.46      120.59      5.02 o 
   5  -3   9      205.17      214.31      7.92 o 
  -5  -2   9       29.56       32.82      5.67 o 
  -4  -2   9        0.98        0.99      1.62 o 
  -3  -2   9        1.78        0.59      1.18 o 
  -2  -2   9      119.04      112.87      4.75 o 
  -1  -2   9      247.12      242.35      7.23 o 
   0  -2   9        0.17       -0.18      0.81 o 
   1  -2   9       39.49       42.23      2.22 o 
   2  -2   9       24.74       24.31      1.76 o 
   3  -2   9      108.49      100.15      3.82 o 
   4  -2   9       24.08       23.19      1.83 o 
   5  -2   9       23.25       27.61      2.13 o 
   6  -2   9       61.08       65.70      4.66 o 
  -6  -1   9       27.77       24.78      3.38 o 
  -5  -1   9        1.28        2.20      1.90 o 
  -4  -1   9        2.18        1.25      1.61 o 
  -3  -1   9        3.53        3.09      0.94 o 
  -2  -1   9       36.03       34.71      2.71 o 
  -1  -1   9      463.99      415.95     10.42 o 
   0  -1   9      472.05      447.12     11.42 o 
   1  -1   9       25.89       22.61      1.44 o 
   2  -1   9       16.06       12.37      1.57 o 
   3  -1   9      394.40      351.91      9.28 o 
   4  -1   9      102.64      100.56      4.02 o 
   5  -1   9        0.16        1.05      0.94 o 
   6  -1   9       47.94       54.03      2.92 o 
   7  -1   9       64.30       67.00      4.63 o 
  -6   0   9        0.81        1.76      2.06 o 
  -5   0   9        2.57        2.62      1.48 o 
  -4   0   9       80.81       81.60      3.76 o 
  -3   0   9       91.46       93.66      2.94 o 
  -2   0   9       14.90       10.88      0.92 o 
  -1   0   9       56.52       50.59      1.84 o 
   0   0   9      541.88      512.10     12.86 o 
   1   0   9       88.53       90.50      3.00 o 
   2   0   9      117.91      109.65      5.08 o 
   3   0   9       64.83       60.37      2.65 o 
   4   0   9      136.68      135.17      4.28 o 
   5   0   9       95.45      101.72      4.10 o 
   6   0   9       85.46       95.56      4.32 o 
   7   0   9       50.60       51.24      3.10 o 
  -6   1   9       22.09       24.95      3.25 o 
  -5   1   9      154.19      167.49      6.70 o 
  -4   1   9        5.01        4.51      0.93 o 
  -3   1   9       15.29       18.04      1.20 o 
  -2   1   9      303.67      296.24      6.90 o 
  -1   1   9       28.77       25.56      1.86 o 
   0   1   9       32.47       37.15      1.54 o 
   1   1   9      148.17      149.13      3.72 o 
   2   1   9      748.18      734.73     16.36 o 
   3   1   9       71.21       68.75      2.06 o 
   4   1   9      242.78      229.14      6.45 o 
   5   1   9       14.00       17.52      1.51 o 
   6   1   9      133.11      145.01      4.99 o 
   7   1   9       18.92       13.67      2.36 o 
   8   1   9        4.43        2.46      2.78 o 
  -6   2   9        0.52        0.48      1.96 o 
  -5   2   9      263.75      257.54      8.44 o 
  -4   2   9       26.48       28.50      1.53 o 
  -3   2   9        4.66        2.71      0.65 o 
  -2   2   9       36.11       32.78      1.37 o 
  -1   2   9      853.79      805.35     16.96 o 
   0   2   9      434.39      427.96      9.30 o 
   1   2   9       50.58       47.31      1.50 o 
   2   2   9        9.23        9.66      0.65 o 
   3   2   9       26.30       24.16      1.56 o 
   4   2   9      377.41      388.30      9.88 o 
   5   2   9      156.53      173.25      7.85 o 
   6   2   9       13.31       13.15      1.66 o 
   7   2   9        7.21        4.95      2.82 o 
   8   2   9       86.35       96.17     19.75 o 
  -6   3   9      114.22      115.09      4.63 o 
  -5   3   9       42.05       43.16      2.56 o 
  -4   3   9        0.50       -0.34      0.97 o 
  -3   3   9        1.91        6.55      0.84 o 
  -2   3   9      330.16      308.12      7.02 o 
  -1   3   9      697.09      676.32     14.42 o 
   0   3   9        4.49        4.77      0.96 o 
   1   3   9       56.33       54.05      2.30 o 
   2   3   9        4.61        4.26      0.54 o 
   3   3   9       46.95       41.66      2.34 o 
   4   3   9      227.68      229.42      6.97 o 
   5   3   9        8.49        9.03      1.20 o 
   6   3   9        5.01        6.41      1.57 o 
   7   3   9       16.08       13.16      3.12 o 
   8   3   9       68.54       59.24     17.00 o 
  -6   4   9       36.17       37.60      3.10 o 
  -5   4   9       11.31       11.43      1.72 o 
  -4   4   9       15.64       17.89      1.60 o 
  -3   4   9      177.81      172.54      5.06 o 
  -2   4   9       85.36       91.78      2.84 o 
  -1   4   9        0.86        2.50      0.63 o 
   0   4   9      112.28      117.62      3.00 o 
   1   4   9        3.52        5.25      1.02 o 
   2   4   9      185.34      185.85      4.78 o 
   3   4   9      625.85      579.73     16.37 o 
   4   4   9       44.82       43.76      2.45 o 
   5   4   9        1.01        1.18      0.83 o 
   6   4   9       83.55       93.79      7.59 o 
   7   4   9      248.99      166.93     25.60 o 
   8   4   9      132.16       59.61     17.92 o 
  -6   5   9        0.17        1.30      2.00 o 
  -5   5   9      172.34      185.65      7.63 o 
  -4   5   9      379.78      408.23     12.50 o 
  -3   5   9      143.86      150.53      4.59 o 
  -2   5   9       69.65       62.99      2.61 o 
  -1   5   9       81.41       75.34      2.77 o 
   0   5   9       53.39       54.10      4.80 o 
   1   5   9      187.48      179.21      5.82 o 
   2   5   9       58.63       55.00      2.41 o 
   3   5   9       29.97       29.35      2.65 o 
   4   5   9       22.63       18.84      1.72 o 
   5   5   9       19.47       23.60      4.91 o 
   6   5   9        1.46        4.06      1.60 o 
   7   5   9        1.96       -0.18      7.86 o 
   8   5   9        6.71        4.94     10.06 o 
  -6   6   9       27.48       31.81      5.49 o 
  -5   6   9       42.24       35.65      5.12 o 
  -4   6   9       16.20       13.48      2.77 o 
  -3   6   9       99.65      102.28      5.40 o 
  -2   6   9       28.33       21.38      2.07 o 
  -1   6   9       30.61       29.18      2.29 o 
   0   6   9       10.79       13.19      1.57 o 
   1   6   9       12.74       12.19      1.50 o 
   2   6   9       24.59       20.18      1.75 o 
   3   6   9        0.09        3.00      0.96 o 
   4   6   9       22.46       21.70      2.57 o 
   5   6   9      253.98      240.78     10.79 o 
   6   6   9      268.56      267.76     11.82 o 
   7   6   9        0.31        0.37      8.41 o 
   8   6   9        1.04       -3.66      8.78 o 
  -5   7   9       35.81       23.95      4.75 o 
  -4   7   9       12.56        8.59      4.57 o 
  -3   7   9       20.17       19.63      2.66 o 
  -2   7   9       68.63       69.10      3.98 o 
  -1   7   9      502.75      497.77     19.75 o 
   0   7   9       44.45       56.33      3.69 o 
   1   7   9       21.96       25.29      2.42 o 
   2   7   9       23.96       20.60      2.15 o 
   3   7   9      553.24      535.38     17.33 o 
   4   7   9       71.70       81.97      4.24 o 
   5   7   9       36.78       34.24      2.51 o 
   6   7   9        3.89        4.94      2.38 o 
   7   7   9        1.01        1.83      2.01 o 
  -4   8   9       99.19       91.24     10.79 o 
  -3   8   9       41.51       45.71      4.75 o 
  -2   8   9       12.19        8.77      1.89 o 
  -1   8   9       30.00       22.30      3.02 o 
   0   8   9      101.45      109.17      7.77 o 
   1   8   9       73.23       67.96      6.22 o 
   2   8   9      401.81      423.20     17.12 o 
   3   8   9       43.42       44.19      3.33 o 
   4   8   9      233.86      224.93      8.22 o 
   5   8   9        5.59        7.35      1.39 o 
   6   8   9      106.69       93.80      8.04 o 
   7   8   9        3.42        0.55      2.01 o 
  -4   9   9       54.87       69.66      6.58 o 
  -3   9   9       23.98       24.13      3.66 o 
  -2   9   9      221.80      238.62     11.06 o 
  -1   9   9       22.59       30.67      4.39 o 
   0   9   9       57.77       51.73      3.91 o 
   1   9   9       87.63       89.37      5.13 o 
   2   9   9       20.77       30.54      2.89 o 
   3   9   9      120.57      123.15      6.38 o 
   4   9   9      124.81      137.84      6.97 o 
   5   9   9       34.91       35.65      2.69 o 
   6   9   9        0.11        0.37      1.83 o 
  -2  10   9       25.05       28.66      2.74 o 
  -1  10   9        8.78        7.87      1.66 o 
   0  10   9       26.25       26.49      2.46 o 
   1  10   9       19.21       25.64      4.11 o 
   2  10   9        1.97        3.54      1.45 o 
   3  10   9       10.38        9.61      3.38 o 
   4  10   9       66.05       68.46      4.74 o 
   5  10   9       49.43       50.94      4.06 o 
   0  11   9       27.08       29.28      2.77 o 
   1  11   9        2.81        3.37      2.01 o 
   2  11   9        6.61        7.29      2.02 o 
   3  11   9       39.81       45.72      3.87 o 
  -2  -4  10       28.74       32.32      3.89 o 
  -1  -4  10      130.80      153.50      8.07 o 
   0  -4  10       62.40       61.85      9.04 o 
   1  -4  10        0.24       -0.08      1.72 o 
   2  -4  10        6.22        3.48      2.19 o 
   3  -4  10        4.50        1.99      2.22 o 
  -4  -3  10        1.07        0.79      3.93 o 
  -3  -3  10      167.75      187.54     11.86 o 
  -2  -3  10      195.03      211.35      9.78 o 
  -1  -3  10        0.88       -0.65      1.49 o 
   0  -3  10       56.88       59.89      3.66 o 
   1  -3  10       39.44       41.65      3.17 o 
   2  -3  10       69.63       63.07      5.04 o 
   3  -3  10       13.30       13.33      2.64 o 
   4  -3  10       63.73       59.50      6.04 o 
  -5  -2  10        6.08        7.86      8.59 o 
  -4  -2  10       24.61       21.17      2.73 o 
  -3  -2  10        5.94        5.81      2.00 o 
  -2  -2  10      235.88      229.34      8.39 o 
  -1  -2  10       42.22       37.55      2.80 o 
   0  -2  10       39.00       35.40      2.11 o 
   1  -2  10        7.50        6.82      1.19 o 
   2  -2  10      152.07      151.33      5.21 o 
   3  -2  10       94.07       94.51      4.30 o 
   4  -2  10       65.56       67.93      3.58 o 
   5  -2  10       42.93       43.71      3.17 o 
  -5  -1  10      105.33      102.86      6.45 o 
  -4  -1  10      184.12      184.04     10.15 o 
  -3  -1  10       52.03       57.65      3.12 o 
  -2  -1  10        2.82        0.22      0.93 o 
  -1  -1  10        5.50        3.70      1.07 o 
   0  -1  10       96.04       88.41      3.42 o 
   1  -1  10      154.33      155.24      4.71 o 
   2  -1  10       15.79       13.43      1.29 o 
   3  -1  10        0.58        0.55      1.01 o 
   4  -1  10       28.37       32.22      2.33 o 
   5  -1  10       45.35       55.50      3.78 o 
   6  -1  10        4.06        3.33      1.19 o 
  -5   0  10      148.40      133.83      7.39 o 
  -4   0  10       53.78       47.01      3.01 o 
  -3   0  10       49.70       41.68      2.43 o 
  -2   0  10        1.39        3.05      0.82 o 
  -1   0  10        1.02        0.74      0.84 o 
   0   0  10      145.89      137.46      4.60 o 
   1   0  10       81.59       73.31      2.69 o 
   2   0  10       63.51       54.19      2.29 o 
   3   0  10       10.83       10.24      1.19 o 
   4   0  10       13.77       11.99      1.31 o 
   5   0  10       92.89       91.40      3.31 o 
   6   0  10       70.03       76.83      4.35 o 
   7   0  10        0.23       -0.48      1.33 o 
  -6   1  10        0.97        2.53      1.66 o 
  -5   1  10       57.46       57.03      3.45 o 
  -4   1  10        0.34        0.59      1.32 o 
  -3   1  10        1.15        0.90      0.95 o 
  -2   1  10      161.03      152.86      4.27 o 
  -1   1  10      480.63      450.31     16.02 o 
   0   1  10        6.89        4.49      0.78 o 
   1   1  10       94.29       84.27      2.58 o 
   2   1  10     1099.56     1062.07     25.84 o 
   3   1  10      131.71      142.33      5.30 o 
   4   1  10        4.79        4.95      1.12 o 
   5   1  10        8.65        7.62      1.20 o 
   6   1  10       51.68       51.63      3.83 o 
   7   1  10        1.44        3.41      1.77 o 
  -6   2  10        9.53        8.86      2.04 o 
  -5   2  10        2.13        3.43      1.67 o 
  -4   2  10       27.91       29.39      2.10 o 
  -3   2  10       80.44       86.38      2.89 o 
  -2   2  10        0.74        1.94      0.85 o 
  -1   2  10       61.96       65.14      2.36 o 
   0   2  10      152.93      156.30      3.87 o 
   1   2  10      373.07      355.77      8.70 o 
   2   2  10      167.15      172.55      5.57 o 
   3   2  10      111.26      118.26      4.32 o 
   4   2  10      304.62      305.15      8.96 o 
   5   2  10      177.29      207.03      7.12 o 
   6   2  10       74.59       74.48      3.31 o 
   7   2  10        1.78        1.91      1.66 o 
  -6   3  10        6.22        8.45      2.14 o 
  -5   3  10        3.54        1.24      1.28 o 
  -4   3  10        9.82       10.28      1.35 o 
  -3   3  10      502.02      469.98     11.24 o 
  -2   3  10        8.29        8.72      0.95 o 
  -1   3  10       64.04       53.56      1.88 o 
   0   3  10       12.09       11.91      1.05 o 
   1   3  10      952.38      928.55     19.46 o 
   2   3  10      355.06      364.69      8.00 o 
   3   3  10       64.63       66.92      2.46 o 
   4   3  10        6.62        7.71      1.09 o 
   5   3  10        3.51        5.03      1.04 o 
   6   3  10      142.62      141.95     14.81 o 
   7   3  10      113.73       98.47      8.12 o 
   8   3  10       21.28       26.69     13.71 o 
  -6   4  10       28.38       22.89      2.67 o 
  -5   4  10      136.69      144.88      6.27 o 
  -4   4  10      435.73      437.31     12.84 o 
  -3   4  10       18.26       16.20      1.40 o 
  -2   4  10       24.61       20.79      1.27 o 
  -1   4  10       33.65       35.79      2.20 o 
   0   4  10      549.89      505.31     10.91 o 
   1   4  10      297.39      285.40      7.07 o 
   2   4  10       14.48       14.13      0.95 o 
   3   4  10       56.89       59.59      2.58 o 
   4   4  10        2.14        0.31      0.79 o 
   5   4  10       58.37       61.36      3.18 o 
   6   4  10        1.99        1.11      0.95 o 
   7   4  10        0.66        2.36      2.30 o 
   8   4  10        0.25        6.03     10.42 o 
  -5   5  10       12.11        7.85      1.97 o 
  -4   5  10       64.55       61.42      2.69 o 
  -3   5  10        4.56        4.67      1.04 o 
  -2   5  10      132.03      124.77      4.15 o 
  -1   5  10        0.13        0.21      0.88 o 
   0   5  10      107.60      110.80      3.60 o 
   1   5  10        0.02       -1.24      1.39 o 
   2   5  10       80.72       73.45      2.70 o 
   3   5  10       84.56       71.55      2.97 o 
   4   5  10      145.00      130.58      5.24 o 
   5   5  10      241.02      232.51     10.53 o 
   6   5  10      117.00      111.80      6.06 o 
   7   5  10       27.03       27.74      7.95 o 
   8   5  10        1.65       -2.38      9.87 o 
  -4   6  10       12.99       10.10      1.65 o 
  -3   6  10       93.38      104.58      4.24 o 
  -2   6  10      258.75      276.38      7.91 o 
  -1   6  10      237.26      236.88      7.73 o 
   0   6  10       29.36       30.33      2.04 o 
   1   6  10        1.27        2.74      0.95 o 
   2   6  10       14.03       12.33      1.53 o 
   3   6  10       39.36       44.22      2.73 o 
   4   6  10       10.46       12.20      1.82 o 
   5   6  10       35.02       37.16      3.09 o 
   6   6  10       41.37       50.57      3.77 o 
   7   6  10        2.31        4.39      2.38 o 
  -5   7  10        4.02       -1.65      3.47 o 
  -4   7  10       36.54       37.86      3.46 o 
  -3   7  10      117.83      120.78      6.75 o 
  -2   7  10        9.54        9.02      1.73 o 
  -1   7  10       29.72       35.10      3.03 o 
   0   7  10       22.57       16.77      2.10 o 
   1   7  10        3.96        2.52      1.01 o 
   2   7  10       13.98       11.42      1.63 o 
   3   7  10        5.66        5.32      1.43 o 
   4   7  10        0.20       -0.48      1.11 o 
   5   7  10        1.93        1.82      1.01 o 
   6   7  10       64.90       67.65      6.77 o 
   7   7  10      121.61      128.17     10.24 o 
  -4   8  10       18.25       17.37      3.29 o 
  -3   8  10       21.17       19.27      2.89 o 
  -2   8  10       29.71       31.66      5.67 o 
  -1   8  10       31.07       31.47      5.30 o 
   0   8  10      177.25      185.12      8.72 o 
   1   8  10      318.61      324.16     29.07 o 
   2   8  10        0.43        0.41      0.96 o 
   3   8  10       22.82       24.23      2.22 o 
   4   8  10       66.92       67.71      3.59 o 
   5   8  10      322.67      324.43     11.65 o 
   6   8  10       19.54       18.28      3.66 o 
  -3   9  10        0.11        0.18      1.46 o 
  -2   9  10       52.47       56.89      7.95 o 
  -1   9  10       65.45       72.21      4.87 o 
   0   9  10        9.52        9.26      2.56 o 
   1   9  10       50.89       54.42      4.08 o 
   2   9  10        0.95        0.76      1.08 o 
   3   9  10       13.10       13.71      2.15 o 
   4   9  10      275.17      268.72      9.76 o 
   5   9  10        7.67        4.38      1.39 o 
  -2  10  10       20.81       28.16      4.02 o 
  -1  10  10       58.65       70.86      8.68 o 
   0  10  10      333.98      375.74     18.92 o 
   1  10  10        1.69        1.37      2.47 o 
   2  10  10        3.58        2.42      1.54 o 
   3  10  10       68.97       81.65      5.27 o 
   4  10  10       20.69       24.01      3.42 o 
   1  11  10       14.24       11.34      2.93 o 
   2  11  10       84.34      104.40      8.04 o 
  -2  -3  11        5.50        3.66      1.94 o 
  -1  -3  11       64.08       62.03      3.97 o 
   0  -3  11        2.13        2.90      1.85 o 
   1  -3  11       85.11       96.26      4.99 o 
   2  -3  11      105.52      109.62      8.07 o 
   3  -3  11        2.55        1.10      6.22 o 
  -3  -2  11       72.25       78.47      5.84 o 
  -2  -2  11       17.56       23.22      4.22 o 
  -1  -2  11       95.23       91.88      4.49 o 
   0  -2  11       43.17       43.32      3.25 o 
   1  -2  11        2.89        2.62      1.23 o 
   2  -2  11      111.77      110.62      6.23 o 
   3  -2  11       36.90       38.19      3.43 o 
   4  -2  11      159.38      170.81      6.76 o 
  -4  -1  11        2.24        0.84      2.65 o 
  -3  -1  11        8.05        6.22      2.40 o 
  -2  -1  11       47.16       48.10      3.37 o 
  -1  -1  11       21.58       18.13      1.65 o 
   0  -1  11      164.20      149.67      5.08 o 
   1  -1  11       12.09       10.71      2.44 o 
   2  -1  11       34.32       32.64      2.55 o 
   3  -1  11        0.52        1.12      1.14 o 
   4  -1  11      194.78      207.30      7.71 o 
   5  -1  11      163.81      182.39      7.02 o 
  -4   0  11        4.83        5.23      2.42 o 
  -3   0  11      188.49      198.86      7.76 o 
  -2   0  11      239.50      233.03     10.45 o 
  -1   0  11       74.45       68.72      2.88 o 
   0   0  11        3.41        4.51      1.04 o 
   1   0  11        3.47        1.55      0.96 o 
   2   0  11      212.46      205.22      5.97 o 
   3   0  11      192.20      207.40      6.12 o 
   4   0  11        2.87        2.19      1.08 o 
   5   0  11        0.01        1.18      1.27 o 
   6   0  11       13.32       13.65      1.72 o 
  -5   1  11       32.88       37.23      2.91 o 
  -4   1  11       80.37       80.70      5.58 o 
  -3   1  11       52.72       51.84      3.96 o 
  -2   1  11       75.51       75.73      2.95 o 
  -1   1  11      102.79      104.92      3.98 o 
   0   1  11        1.43        1.78      0.92 o 
   1   1  11      123.19      108.54      3.70 o 
   2   1  11        7.20        5.31      1.05 o 
   3   1  11       85.49       84.47      3.08 o 
   4   1  11       14.83       16.92      1.65 o 
   5   1  11       47.78       46.06      2.22 o 
   6   1  11        1.01       -0.30      1.16 o 
  -5   2  11        1.63        0.62      1.63 o 
  -4   2  11       37.26       34.74      2.31 o 
  -3   2  11       77.05       83.14      4.84 o 
  -2   2  11       10.78       11.00      1.25 o 
  -1   2  11       47.34       40.45      2.08 o 
   0   2  11      100.75       97.85      4.30 o 
   1   2  11      527.87      510.08     13.14 o 
   2   2  11      110.84      120.07      3.27 o 
   3   2  11       59.37       61.66      2.42 o 
   4   2  11      242.63      257.87      6.97 o 
   5   2  11       33.99       36.83      5.53 o 
   6   2  11       37.64       35.19      4.54 o 
   7   2  11        0.14        1.09      2.07 o 
  -5   3  11       76.60       81.22      4.49 o 
  -4   3  11        0.05        0.26      1.18 o 
  -3   3  11       17.14       19.37      1.61 o 
  -2   3  11       40.72       40.16      2.10 o 
  -1   3  11       53.05       63.96      2.45 o 
   0   3  11       58.87       59.68      1.98 o 
   1   3  11       19.50       17.34      1.04 o 
   2   3  11       13.92       16.77      1.23 o 
   3   3  11      190.16      197.51      5.15 o 
   4   3  11      182.87      195.91      7.70 o 
   5   3  11       21.12       20.96      1.72 o 
   6   3  11      162.35      160.19      6.38 o 
   7   3  11      109.34      124.72      7.71 o 
  -5   4  11       42.14       44.33      3.60 o 
  -4   4  11       29.62       26.76      2.50 o 
  -3   4  11        3.56        3.06      0.91 o 
  -2   4  11        0.39        0.42      0.68 o 
  -1   4  11      272.87      266.97      7.16 o 
   0   4  11        1.29        2.01      0.65 o 
   1   4  11       21.47       17.83      1.19 o 
   2   4  11       25.82       22.37      1.71 o 
   3   4  11      580.47      582.07     14.95 o 
   4   4  11       65.10       63.12      3.34 o 
   5   4  11       13.87       17.23      3.89 o 
   6   4  11        3.52        2.05      1.12 o 
   7   4  11       15.71       25.23      4.57 o 
  -5   5  11       36.94       37.06      3.25 o 
  -4   5  11      104.61      104.20      4.46 o 
  -3   5  11       80.68       85.85      2.97 o 
  -2   5  11      291.66      297.65      7.74 o 
  -1   5  11       68.35       67.57      3.56 o 
   0   5  11        4.51        4.17      1.19 o 
   1   5  11        0.42       -0.94      0.94 o 
   2   5  11      370.59      361.59     10.91 o 
   3   5  11      105.39      100.29      3.85 o 
   4   5  11       12.27       13.14      1.89 o 
   5   5  11        0.08        0.72      1.09 o 
   6   5  11       34.91       38.98      3.84 o 
   7   5  11       12.67       15.72      3.84 o 
  -4   6  11        4.97        4.99      2.44 o 
  -3   6  11        0.22       -0.99      0.99 o 
  -2   6  11       28.28       27.06      1.92 o 
  -1   6  11       45.07       43.61      2.72 o 
   0   6  11       31.50       35.50      2.30 o 
   1   6  11        0.01       -0.37      0.69 o 
   2   6  11       81.50       75.17      4.43 o 
   3   6  11       27.22       24.41      2.07 o 
   4   6  11       40.86       36.24      2.52 o 
   5   6  11       28.35       32.14      3.02 o 
   6   6  11      202.48      196.82      9.44 o 
   7   6  11      136.43      145.17     11.34 o 
  -4   7  11      221.44      236.95     11.04 o 
  -3   7  11        5.52        5.48      1.72 o 
  -2   7  11        1.36        0.90      1.01 o 
  -1   7  11      163.41      176.31      6.36 o 
   0   7  11      111.42      130.57      5.62 o 
   1   7  11       24.59       22.53      2.13 o 
   2   7  11        6.88        4.41      1.25 o 
   3   7  11       12.92       13.35      1.73 o 
   4   7  11       10.09       10.56      1.61 o 
   5   7  11      170.72      176.99      6.92 o 
   6   7  11       60.66       62.59      4.34 o 
  -3   8  11        6.01        7.13      2.38 o 
  -2   8  11      132.21      146.34      7.73 o 
  -1   8  11      137.47      148.51      7.59 o 
   0   8  11        0.02       -0.37      1.10 o 
   1   8  11       35.95       30.69      2.52 o 
   2   8  11       22.82       22.56      2.21 o 
   3   8  11        3.63        7.58      1.56 o 
   4   8  11        0.12       -0.16      0.93 o 
   5   8  11        3.39        4.57      1.51 o 
  -2   9  11       43.05       49.00      7.50 o 
  -1   9  11       26.83       31.26      3.31 o 
   0   9  11       51.33       43.95      3.82 o 
   1   9  11        3.68        3.72      1.45 o 
   2   9  11       49.54       60.27      6.44 o 
   3   9  11      169.54      187.22      8.36 o 
   4   9  11        4.35        5.62      2.08 o 
   5   9  11       16.52       14.70      1.99 o 
  -1  10  11        4.34        3.84      2.19 o 
   0  10  11       35.12       47.35      4.12 o 
   1  10  11       44.92       48.57      9.32 o 
   2  10  11       68.07       75.51      6.40 o 
   3  10  11        2.33        0.77      1.84 o 
   4  10  11        2.77        4.75      2.38 o 
  -1  -2  12      156.28      158.81     22.21 o 
   0  -2  12       20.23       19.91      4.22 o 
   1  -2  12       68.74       66.95      6.28 o 
   2  -2  12       22.08       27.72      2.45 o 
  -2  -1  12      154.18      155.38     13.11 o 
  -1  -1  12        1.17        2.31      1.27 o 
   0  -1  12        1.36        0.64      1.27 o 
   1  -1  12       84.84       82.37      6.88 o 
   2  -1  12        5.95        6.42      1.60 o 
   3  -1  12        0.26       -0.35      1.50 o 
   4  -1  12        5.24        2.22      1.59 o 
  -3   0  12        1.33        1.78      1.62 o 
  -2   0  12        5.84        5.10      1.43 o 
  -1   0  12        8.26        7.86      1.57 o 
   0   0  12       97.04      103.31      4.30 o 
   1   0  12       12.33       10.85      1.77 o 
   2   0  12      124.99      118.19      4.44 o 
   3   0  12       17.88       18.74      1.65 o 
   4   0  12        0.93        1.40      1.20 o 
   5   0  12        8.57       11.65      1.92 o 
  -4   1  12       38.90       37.36      4.41 o 
  -3   1  12        6.45        5.81      1.70 o 
  -2   1  12        5.02        6.64      1.46 o 
  -1   1  12      229.01      225.41      8.08 o 
   0   1  12      130.22      126.41      4.30 o 
   1   1  12       59.41       50.85      2.71 o 
   2   1  12       14.79       11.87      1.36 o 
   3   1  12       13.41       12.52      1.55 o 
   4   1  12       77.81       77.52      6.91 o 
   5   1  12       81.31       87.79      4.07 o 
  -4   2  12        2.00        1.67      1.73 o 
  -3   2  12        0.76        1.14      1.02 o 
  -2   2  12      111.82      113.76     12.25 o 
  -1   2  12       16.82       21.94      2.82 o 
   0   2  12       30.69       29.94      3.18 o 
   1   2  12        7.46        7.08      1.16 o 
   2   2  12       43.79       46.78      2.44 o 
   3   2  12       31.26       33.52      2.14 o 
   4   2  12        4.54        2.46      1.10 o 
   5   2  12        6.20        4.84      1.48 o 
   6   2  12       20.86       20.98      2.65 o 
  -4   3  12       60.98       64.75      3.96 o 
  -3   3  12        0.91        3.64      1.30 o 
  -2   3  12      120.30      121.76      4.28 o 
  -1   3  12      149.23      154.05      4.53 o 
   0   3  12        0.05       -0.16      0.86 o 
   1   3  12       99.42       96.02      3.06 o 
   2   3  12      237.91      252.45      7.13 o 
   3   3  12      149.85      157.94      6.29 o 
   4   3  12        5.44        4.27      0.99 o 
   5   3  12       33.51       38.76      5.12 o 
   6   3  12       64.48       75.51      7.68 o 
  -4   4  12       87.95       84.93      4.45 o 
  -3   4  12       26.79       32.22      3.71 o 
  -2   4  12        0.04       -0.73      0.98 o 
  -1   4  12       13.52       14.61      1.32 o 
   0   4  12      214.08      212.92      5.59 o 
   1   4  12      210.14      215.33      5.72 o 
   2   4  12       65.39       65.78      2.80 o 
   3   4  12        1.79        1.87      0.75 o 
   4   4  12       10.51       11.08      2.01 o 
   5   4  12      129.94      145.86      6.29 o 
   6   4  12       63.71       66.78      4.85 o 
  -4   5  12        1.08        2.30      1.64 o 
  -3   5  12       37.05       39.81      3.23 o 
  -2   5  12        1.27        2.73      0.96 o 
  -1   5  12       49.92       46.88      2.28 o 
   0   5  12        7.53        6.27      1.21 o 
   1   5  12      250.55      246.01      6.42 o 
   2   5  12        0.61        0.85      0.86 o 
   3   5  12       52.26       53.78      2.75 o 
   4   5  12        0.49        2.00      1.16 o 
   5   5  12      241.96      258.30     12.38 o 
   6   5  12       28.40       30.49      3.75 o 
  -4   6  12       51.42       65.39      4.65 o 
  -3   6  12        1.74        2.15      1.20 o 
  -2   6  12       58.67       57.64      3.01 o 
  -1   6  12      195.09      201.92      6.28 o 
   0   6  12      198.08      213.29      6.51 o 
   1   6  12        0.35       -0.63      0.89 o 
   2   6  12        6.97        8.20      1.52 o 
   3   6  12        5.43        5.68      1.37 o 
   4   6  12      220.92      231.24      8.53 o 
   5   6  12      161.52      178.63     12.43 o 
   6   6  12        9.07       12.63      2.15 o 
  -3   7  12      102.78      100.30      4.92 o 
  -2   7  12       69.02       62.15      3.43 o 
  -1   7  12        4.36        2.83      1.61 o 
   0   7  12        0.00       -0.73      1.98 o 
   1   7  12       45.75       50.83      3.53 o 
   2   7  12        6.45        8.32      2.56 o 
   3   7  12       18.48       14.80      1.89 o 
   4   7  12       20.94       25.93      2.34 o 
   5   7  12        3.39        2.09      2.56 o 
  -2   8  12      194.40      223.85     10.24 o 
  -1   8  12        9.74        8.69      1.77 o 
   0   8  12       17.79       17.92      2.97 o 
   1   8  12       21.86       21.91      2.32 o 
   2   8  12       52.38       54.15      4.69 o 
   3   8  12        4.37        1.70      1.69 o 
   4   8  12       16.26       16.63      2.04 o 
   5   8  12       25.33       27.30      2.49 o 
  -1   9  12        5.13        6.77      2.38 o 
   0   9  12       57.65       64.44      4.33 o 
   1   9  12       84.15       92.86      6.40 o 
   2   9  12        0.50        0.22      1.71 o 
   3   9  12        6.97        7.01      1.62 o 
   4   9  12       20.04       21.17      3.20 o 
  -1   0  13       76.30       72.88      4.14 o 
   0   0  13       61.52       61.57      4.28 o 
   1   0  13        0.17       -0.13      1.39 o 
   2   0  13        5.29        5.51      1.74 o 
   3   0  13       95.83      108.73      6.18 o 
  -2   1  13       42.49       41.15      2.80 o 
  -1   1  13        0.74        2.79      1.41 o 
   0   1  13        0.57        1.85      1.18 o 
   1   1  13       14.47       13.48      1.59 o 
   2   1  13       55.75       54.87      5.39 o 
   3   1  13       29.01       27.72      2.51 o 
   4   1  13      121.73      122.13      8.92 o 
  -3   2  13       44.65       40.41      4.94 o 
  -2   2  13       30.97       30.52      2.31 o 
  -1   2  13       18.36       22.29      2.06 o 
   0   2  13        0.02        1.99      1.23 o 
   1   2  13      239.88      244.12      8.47 o 
   2   2  13      191.94      194.94      7.52 o 
   3   2  13       24.97       23.63      2.16 o 
   4   2  13        0.02        1.24      1.32 o 
  -3   3  13        5.89       10.11      1.86 o 
  -2   3  13        0.24        0.98      1.29 o 
  -1   3  13        0.08        0.93      1.16 o 
   0   3  13      234.97      248.37      7.97 o 
   1   3  13      163.94      161.46      7.94 o 
   2   3  13        8.70       12.63      1.58 o 
   3   3  13        0.03        2.10      1.48 o 
   4   3  13       98.10      100.93      8.87 o 
   5   3  13       31.54       34.58      3.54 o 
  -3   4  13        0.05        1.58      1.35 o 
  -2   4  13       26.40       36.78      4.96 o 
  -1   4  13        6.75        7.51      1.61 o 
   0   4  13       71.88       80.81      2.86 o 
   1   4  13      171.04      196.19     14.14 o 
   2   4  13       11.03       11.78      1.52 o 
   3   4  13        0.12        0.38      1.02 o 
   4   4  13       17.35       18.34      1.73 o 
   5   4  13       58.74       63.08      6.58 o 
  -3   5  13        2.05        2.58      1.83 o 
  -2   5  13      103.82      101.13      9.66 o 
  -1   5  13       48.47       57.41      3.29 o 
   0   5  13       34.85       36.77      2.18 o 
   1   5  13        5.90        5.52      1.11 o 
   2   5  13      127.25      145.10      6.37 o 
   3   5  13       83.97       98.06      4.04 o 
   4   5  13      110.22      109.91      5.24 o 
   5   5  13        2.04        3.44      3.29 o 
  -2   6  13        6.36        8.22      1.46 o 
  -1   6  13       11.72       13.99      1.65 o 
   0   6  13        9.84       11.25      1.49 o 
   1   6  13       32.54       32.69      2.42 o 
   2   6  13        5.47        3.65      1.10 o 
   3   6  13       54.76       57.08      4.14 o 
   4   6  13        9.79       11.41      2.56 o 
   5   6  13       43.98       51.27      5.21 o 
  -2   7  13       30.52       37.65      2.92 o 
  -1   7  13       24.12       23.65      2.34 o 
   0   7  13       11.66       11.64      1.65 o 
   1   7  13       50.09       44.64      3.18 o 
   2   7  13       97.82       99.08      5.90 o 
   3   7  13        0.27       -0.23      0.99 o 
   4   7  13        0.94        0.79      1.18 o 
  -1   8  13       68.29       69.72     10.42 o 
   0   8  13        5.75        4.62      1.91 o 
   1   8  13        6.38        7.89      1.75 o 
   2   8  13        0.23       -0.06      1.13 o 
   3   8  13        8.77       10.40      3.19 o 
   4   8  13        8.30        9.27      2.74 o 
   0   2  14       66.08       72.81      4.62 o 
   1   2  14        0.89        3.07      1.53 o 
   2   2  14        0.21        2.10      1.51 o 
  -1   3  14       27.83       29.39      3.28 o 
   0   3  14        9.12        5.79      2.55 o 
   1   3  14        5.66        8.38      1.69 o 
   2   3  14       13.09       16.05      2.50 o 
   3   3  14      100.43      124.69      6.82 o 
  -1   4  14        6.71        8.27      1.97 o 
   0   4  14       26.81       25.87      5.58 o 
   1   4  14       50.21       57.00      8.04 o 
   2   4  14      135.87      154.27      7.97 o 
   3   4  14       64.74       81.85      5.13 o 
  -1   5  14        0.24        2.63      1.53 o 
   0   5  14       36.09       40.51      2.81 o 
   1   5  14       28.47       29.48      2.67 o 
   2   5  14       54.21       60.49      3.68 o 
   3   5  14        0.13        0.07      2.47 o 
   0   6  14      176.25      176.92     13.93 o 
   1   6  14       66.87       79.21      5.16 o 
   2   6  14        2.32        4.31      1.41 o 
   3   6  14        4.48        4.26      1.78 o 
   0   7  14        0.14        1.65      1.65 o 
   1   7  14        7.55        8.08      3.07 o 
   2   7  14        0.35        0.70      1.16 o 
                                                 
